# Supplementary material for: Effect of data harmonization of multicentric dataset in ASD/TD classification
Source: Brain Inform. 2023 Nov 25;10(1):32. doi: 10.1186/s40708-023-00210-x (PMC10676338; doi:10.1186/s40708-023-00210-x)
Supplement: Supplementary file 2 — Additional file 2. Sheet TabSSS1 Data selections: Numerosity of each site, for each data selection. Sheet Subjects: Subjects involved in each data selection. Sheet Structural fQC: List of the most important structural features in common for each harmonization method for fQC dataset. Sheet Structural minSC: List of the most important structural features in common for each harmonization method for minSC dataset. Sheet Connectivity fQC: List of the most important connectivity features in common for each harmonization method fQC dataset. Sheet Connectivity minSC: List of the most important connectivity features in common for each harmonization method for minSC dataset. [file 40708_2023_210_MOESM2_ESM.xlsx]

## Sheet: TabSSS1 Data selections
Site		minSC	minSCas	fQC	fQCas
NYU	TD	73	37	59	36
	ASD	62	35	50	32
	Total	135	72	109	68
UCLA_A	TD	26	26	24	24
	ASD	33	32	31	30
	Total	59	58	55	54
UM_A	TD	33	30	31	30
	ASD	33	30	28	27
	Total	66	60	59	57
USM	TD	36	19	35	19
	ASD	46	25	41	21
	Total	82	44	76	40
YALE	TD	29	18	20	18
	ASD	19	16	17	14
	Total	39	34	37	32
GU_A	TD	26	19	25	19
	ASD	37	32	35	32
	Total	63	51	60	51
OHSU_A	TD	27	23	26	22
	ASD	29	27	26	24
	Total	56	50	52	46
TCD_A	TD	15	15	15	15
	ASD	19	19	17	17
	Total	34	34	32	32
NYU_A	TD	26	16	26	16
	ASD	36	10	30	9
	Total	62	26	56	25
KKI_A	TD	62	50	59	48
	ASD	30	22	23	20
	Total	92	72	82	68
Total	TD	688	520	618	473
	ASD	344	265	320	247
	Total	344	255	298	226

## Sheet: Subjects
	Data selection
Subject_ID	minSC	minSCas	fQC	fQCas
BNI_A_0029006	0	0	0	0
BNI_A_0029007	0	0	0	0
BNI_A_0029008	0	0	0	0
BNI_A_0029009	0	0	0	0
BNI_A_0029010	0	0	0	0
BNI_A_0029011	0	0	0	0
BNI_A_0029012	0	0	0	0
BNI_A_0029013	0	0	0	0
BNI_A_0029014	0	0	0	0
BNI_A_0029015	0	0	0	0
BNI_A_0029016	0	0	0	0
BNI_A_0029017	0	0	0	0
BNI_A_0029018	0	0	0	0
BNI_A_0029019	0	0	0	0
BNI_A_0029020	0	0	0	0
BNI_A_0029021	0	0	0	0
BNI_A_0029022	0	0	0	0
BNI_A_0029023	0	0	0	0
BNI_A_0029024	0	0	0	0
BNI_A_0029025	0	0	0	0
BNI_A_0029026	0	0	0	0
BNI_A_0029027	0	0	0	0
BNI_A_0029028	0	0	0	0
BNI_A_0029029	0	0	0	0
BNI_A_0029030	0	0	0	0
BNI_A_0029031	0	0	0	0
BNI_A_0029032	0	0	0	0
BNI_A_0029033	0	0	0	0
BNI_A_0029034	0	0	0	0
BNI_A_0029035	0	0	0	0
BNI_A_0029036	0	0	0	0
BNI_A_0029037	0	0	0	0
BNI_A_0029038	0	0	0	0
BNI_A_0029039	0	0	0	0
BNI_A_0029040	0	0	0	0
BNI_A_0029041	0	0	0	0
BNI_A_0029042	0	0	0	0
BNI_A_0029043	0	0	0	0
BNI_A_0029044	0	0	0	0
BNI_A_0029045	0	0	0	0
BNI_A_0029046	0	0	0	0
BNI_A_0029047	0	0	0	0
BNI_A_0029048	0	0	0	0
BNI_A_0029049	0	0	0	0
BNI_A_0029050	0	0	0	0
BNI_A_0029051	0	0	0	0
BNI_A_0029052	0	0	0	0
BNI_A_0029053	0	0	0	0
BNI_A_0029054	0	0	0	0
BNI_A_0029055	0	0	0	0
BNI_A_0029056	0	0	0	0
BNI_A_0030144	0	0	0	0
BNI_A_0030146	0	0	0	0
BNI_A_0030147	0	0	0	0
BNI_A_0030148	0	0	0	0
BNI_A_0030149	0	0	0	0
BNI_A_0030150	0	0	0	0
BNI_A_0030151	0	0	0	0
CALTECH_0051456	0	0	0	0
CALTECH_0051457	0	0	0	0
CALTECH_0051458	0	0	0	0
CALTECH_0051459	0	0	0	0
CALTECH_0051460	0	0	0	0
CALTECH_0051461	0	0	0	0
CALTECH_0051462	0	0	0	0
CALTECH_0051463	0	0	0	0
CALTECH_0051464	0	0	0	0
CALTECH_0051465	0	0	0	0
CALTECH_0051466	0	0	0	0
CALTECH_0051467	0	0	0	0
CALTECH_0051468	0	0	0	0
CALTECH_0051470	0	0	0	0
CALTECH_0051472	0	0	0	0
CALTECH_0051473	0	0	0	0
CALTECH_0051474	0	0	0	0
CALTECH_0051475	0	0	0	0
CALTECH_0051476	0	0	0	0
CALTECH_0051477	0	0	0	0
CALTECH_0051478	0	0	0	0
CALTECH_0051479	0	0	0	0
CALTECH_0051480	0	0	0	0
CALTECH_0051481	0	0	0	0
CALTECH_0051482	0	0	0	0
CALTECH_0051483	0	0	0	0
CALTECH_0051484	0	0	0	0
CALTECH_0051485	0	0	0	0
CALTECH_0051486	0	0	0	0
CALTECH_0051487	0	0	0	0
CALTECH_0051488	0	0	0	0
CALTECH_0051489	0	0	0	0
CALTECH_0051490	0	0	0	0
CALTECH_0051491	0	0	0	0
CALTECH_0051492	0	0	0	0
CALTECH_0051493	0	0	0	0
CMU_0050642	0	0	0	0
CMU_0050643	0	0	0	0
CMU_0050645	0	0	0	0
CMU_0050646	0	0	0	0
CMU_0050647	0	0	0	0
CMU_0050648	0	0	0	0
CMU_0050649	0	0	0	0
CMU_0050650	0	0	0	0
CMU_0050651	0	0	0	0
CMU_0050652	0	0	0	0
CMU_0050653	0	0	0	0
CMU_0050654	0	0	0	0
CMU_0050655	0	0	0	0
CMU_0050656	0	0	0	0
CMU_0050657	0	0	0	0
CMU_0050658	0	0	0	0
CMU_0050659	0	0	0	0
CMU_0050660	0	0	0	0
CMU_0050661	0	0	0	0
CMU_0050663	0	0	0	0
CMU_0050664	0	0	0	0
CMU_0050665	0	0	0	0
CMU_0050666	0	0	0	0
CMU_0050667	0	0	0	0
CMU_0050668	0	0	0	0
CMU_0050669	0	0	0	0
EMC_A_0029864	0	0	0	0
EMC_A_0029865	0	0	0	0
EMC_A_0029866	0	0	0	0
EMC_A_0029867	0	0	0	0
EMC_A_0029868	0	0	0	0
EMC_A_0029869	0	0	0	0
EMC_A_0029870	0	0	0	0
EMC_A_0029871	0	0	0	0
EMC_A_0029872	0	0	0	0
EMC_A_0029873	0	0	0	0
EMC_A_0029874	0	0	0	0
EMC_A_0029875	0	0	0	0
EMC_A_0029876	0	0	0	0
EMC_A_0029877	0	0	0	0
EMC_A_0029878	0	0	0	0
EMC_A_0029879	0	0	0	0
EMC_A_0029880	0	0	0	0
EMC_A_0029881	0	0	0	0
EMC_A_0029882	0	0	0	0
EMC_A_0029883	0	0	0	0
EMC_A_0029884	0	0	0	0
EMC_A_0029885	0	0	0	0
EMC_A_0029886	0	0	0	0
EMC_A_0029887	0	0	0	0
EMC_A_0029888	0	0	0	0
EMC_A_0029889	0	0	0	0
EMC_A_0029890	0	0	0	0
EMC_A_0029891	0	0	0	0
EMC_A_0029892	0	0	0	0
EMC_A_0029893	0	0	0	0
EMC_A_0029894	0	0	0	0
EMC_A_0029895	0	0	0	0
EMC_A_0029896	0	0	0	0
EMC_A_0029897	0	0	0	0
EMC_A_0029898	0	0	0	0
EMC_A_0029899	0	0	0	0
EMC_A_0029900	0	0	0	0
EMC_A_0029901	0	0	0	0
EMC_A_0029902	0	0	0	0
EMC_A_0029903	0	0	0	0
EMC_A_0029904	0	0	0	0
EMC_A_0029905	0	0	0	0
EMC_A_0029906	0	0	0	0
EMC_A_0029907	0	0	0	0
EMC_A_0029908	0	0	0	0
EMC_A_0029909	0	0	0	0
EMC_A_0029910	0	0	0	0
EMC_A_0029911	0	0	0	0
EMC_A_0029912	0	0	0	0
EMC_A_0029913	0	0	0	0
EMC_A_0029914	0	0	0	0
EMC_A_0029915	0	0	0	0
EMC_A_0029916	0	0	0	0
EMC_A_0029917	0	0	0	0
ETH_A_0029057	0	0	0	0
ETH_A_0029058	0	0	0	0
ETH_A_0029059	0	0	0	0
ETH_A_0029060	0	0	0	0
ETH_A_0029062	0	0	0	0
ETH_A_0029063	0	0	0	0
ETH_A_0029064	0	0	0	0
ETH_A_0029065	0	0	0	0
ETH_A_0029066	0	0	0	0
ETH_A_0029067	0	0	0	0
ETH_A_0029068	0	0	0	0
ETH_A_0029069	0	0	0	0
ETH_A_0029070	0	0	0	0
ETH_A_0029071	0	0	0	0
ETH_A_0029072	0	0	0	0
ETH_A_0029073	0	0	0	0
ETH_A_0029074	0	0	0	0
ETH_A_0029075	0	0	0	0
ETH_A_0029076	0	0	0	0
ETH_A_0029077	0	0	0	0
ETH_A_0029078	0	0	0	0
ETH_A_0029079	0	0	0	0
ETH_A_0029080	0	0	0	0
ETH_A_0029081	0	0	0	0
ETH_A_0029082	0	0	0	0
ETH_A_0029083	0	0	0	0
ETH_A_0029084	0	0	0	0
ETH_A_0029085	0	0	0	0
ETH_A_0029086	0	0	0	0
ETH_A_0029087	0	0	0	0
ETH_A_0029088	0	0	0	0
ETH_A_0029089	0	0	0	0
ETH_A_0029090	0	0	0	0
ETH_A_0029091	0	0	0	0
ETH_A_0029092	0	0	0	0
ETH_A_0029093	0	0	0	0
ETH_A_0029094	0	0	0	0
GU_A_0028741	1	1	1	1
GU_A_0028742	0	0	0	0
GU_A_0028743	1	1	1	1
GU_A_0028744	1	1	1	1
GU_A_0028745	1	1	1	1
GU_A_0028746	1	1	1	1
GU_A_0028747	1	1	1	1
GU_A_0028748	1	1	1	1
GU_A_0028749	0	0	0	0
GU_A_0028750	0	0	0	0
GU_A_0028751	0	0	0	0
GU_A_0028752	1	1	1	1
GU_A_0028753	0	0	0	0
GU_A_0028754	0	0	0	0
GU_A_0028755	1	0	0	0
GU_A_0028756	0	0	0	0
GU_A_0028757	0	0	0	0
GU_A_0028758	0	0	0	0
GU_A_0028759	0	0	0	0
GU_A_0028761	1	1	1	1
GU_A_0028762	1	1	1	1
GU_A_0028763	0	0	0	0
GU_A_0028764	1	1	1	1
GU_A_0028765	1	1	1	1
GU_A_0028766	0	0	0	0
GU_A_0028767	1	1	1	1
GU_A_0028768	1	1	1	1
GU_A_0028769	0	0	0	0
GU_A_0028770	0	0	0	0
GU_A_0028771	1	1	1	1
GU_A_0028772	0	0	0	0
GU_A_0028773	0	0	0	0
GU_A_0028774	1	1	1	1
GU_A_0028775	0	0	0	0
GU_A_0028776	0	0	0	0
GU_A_0028777	1	1	1	1
GU_A_0028778	1	1	1	1
GU_A_0028779	0	0	0	0
GU_A_0028780	0	0	0	0
GU_A_0028781	1	1	1	1
GU_A_0028782	1	1	1	1
GU_A_0028783	0	0	0	0
GU_A_0028784	1	0	1	0
GU_A_0028785	1	1	1	1
GU_A_0028786	0	0	0	0
GU_A_0028787	1	1	1	1
GU_A_0028788	1	1	1	1
GU_A_0028789	0	0	0	0
GU_A_0028790	1	1	1	1
GU_A_0028791	1	1	1	1
GU_A_0028792	1	1	1	1
GU_A_0028793	1	0	1	0
GU_A_0028794	0	0	0	0
GU_A_0028795	1	1	1	1
GU_A_0028796	1	1	1	1
GU_A_0028797	1	1	1	1
GU_A_0028798	1	1	1	1
GU_A_0028799	0	0	0	0
GU_A_0028800	1	1	1	1
GU_A_0028801	0	0	0	0
GU_A_0028802	1	1	1	1
GU_A_0028803	0	0	0	0
GU_A_0028804	1	0	1	0
GU_A_0028805	0	0	0	0
GU_A_0028806	1	1	1	1
GU_A_0028807	0	0	0	0
GU_A_0028808	1	1	1	1
GU_A_0028809	1	1	1	1
GU_A_0028810	1	1	1	1
GU_A_0028811	1	0	1	0
GU_A_0028812	1	0	1	0
GU_A_0028813	0	0	0	0
GU_A_0028814	0	0	0	0
GU_A_0028815	1	1	1	1
GU_A_0028816	0	0	0	0
GU_A_0028817	1	1	1	1
GU_A_0028818	0	0	0	0
GU_A_0028819	1	0	0	0
GU_A_0028820	1	1	1	1
GU_A_0028821	1	0	1	0
GU_A_0028822	1	1	1	1
GU_A_0028823	0	0	0	0
GU_A_0028824	1	1	1	1
GU_A_0028825	1	1	1	1
GU_A_0028826	0	0	0	0
GU_A_0028828	1	1	1	1
GU_A_0028829	0	0	0	0
GU_A_0028830	1	0	1	0
GU_A_0028831	1	1	1	1
GU_A_0028832	1	0	0	0
GU_A_0028834	0	0	0	0
GU_A_0028835	1	1	1	1
GU_A_0028836	0	0	0	0
GU_A_0028837	1	1	1	1
GU_A_0028838	1	1	1	1
GU_A_0028839	0	0	0	0
GU_A_0028840	1	1	1	1
GU_A_0028841	0	0	0	0
GU_A_0028842	1	0	1	0
GU_A_0028843	1	1	1	1
GU_A_0028844	1	1	1	1
GU_A_0028845	1	0	1	0
GU_A_0028846	0	0	0	0
GU_A_0028847	1	1	1	1
IP_A_0029580	0	0	0	0
IP_A_0029581	0	0	0	0
IP_A_0029582	0	0	0	0
IP_A_0029583	0	0	0	0
IP_A_0029584	0	0	0	0
IP_A_0029585	0	0	0	0
IP_A_0029586	0	0	0	0
IP_A_0029587	0	0	0	0
IP_A_0029588	0	0	0	0
IP_A_0029589	0	0	0	0
IP_A_0029590	0	0	0	0
IP_A_0029591	0	0	0	0
IP_A_0029592	0	0	0	0
IP_A_0029593	0	0	0	0
IP_A_0029594	0	0	0	0
IP_A_0029595	0	0	0	0
IP_A_0029596	0	0	0	0
IP_A_0029597	0	0	0	0
IP_A_0029598	0	0	0	0
IP_A_0029599	0	0	0	0
IP_A_0029600	0	0	0	0
IP_A_0029601	0	0	0	0
IP_A_0029602	0	0	0	0
IP_A_0029603	0	0	0	0
IP_A_0029604	0	0	0	0
IP_A_0029605	0	0	0	0
IP_A_0029606	0	0	0	0
IP_A_0029607	0	0	0	0
IP_A_0029608	0	0	0	0
IP_A_0029609	0	0	0	0
IP_A_0029610	0	0	0	0
IP_A_0029611	0	0	0	0
IP_A_0029612	0	0	0	0
IP_A_0029613	0	0	0	0
IP_A_0029614	0	0	0	0
IP_A_0029615	0	0	0	0
IP_A_0029616	0	0	0	0
IP_A_0029617	0	0	0	0
IP_A_0029618	0	0	0	0
IP_A_0029619	0	0	0	0
IP_A_0029620	0	0	0	0
IP_A_0029621	0	0	0	0
IP_A_0029623	0	0	0	0
IP_A_0029624	0	0	0	0
IP_A_0029626	0	0	0	0
IP_A_0029627	0	0	0	0
IP_A_0029628	0	0	0	0
IP_A_0029629	0	0	0	0
IP_A_0029630	0	0	0	0
IP_A_0029631	0	0	0	0
IP_A_0029632	0	0	0	0
IP_A_0029633	0	0	0	0
IP_A_0029634	0	0	0	0
IP_A_0029635	0	0	0	0
IU_A_0029538	0	0	0	0
IU_A_0029539	0	0	0	0
IU_A_0029540	0	0	0	0
IU_A_0029541	0	0	0	0
IU_A_0029543	0	0	0	0
IU_A_0029545	0	0	0	0
IU_A_0029546	0	0	0	0
IU_A_0029547	0	0	0	0
IU_A_0029548	0	0	0	0
IU_A_0029549	0	0	0	0
IU_A_0029550	0	0	0	0
IU_A_0029552	0	0	0	0
IU_A_0029553	0	0	0	0
IU_A_0029554	0	0	0	0
IU_A_0029556	0	0	0	0
IU_A_0029557	0	0	0	0
IU_A_0029558	0	0	0	0
IU_A_0029559	0	0	0	0
IU_A_0029561	0	0	0	0
IU_A_0029562	0	0	0	0
IU_A_0029563	0	0	0	0
IU_A_0029564	0	0	0	0
IU_A_0029566	0	0	0	0
IU_A_0029567	0	0	0	0
IU_A_0029568	0	0	0	0
IU_A_0029569	0	0	0	0
IU_A_0029570	0	0	0	0
IU_A_0029571	0	0	0	0
IU_A_0029572	0	0	0	0
IU_A_0029573	0	0	0	0
IU_A_0029574	0	0	0	0
IU_A_0029575	0	0	0	0
IU_A_0029577	0	0	0	0
KKI_0050772	0	0	0	0
KKI_0050773	0	0	0	0
KKI_0050774	0	0	0	0
KKI_0050775	0	0	0	0
KKI_0050776	0	0	0	0
KKI_0050777	0	0	0	0
KKI_0050778	0	0	0	0
KKI_0050779	0	0	0	0
KKI_0050780	0	0	0	0
KKI_0050781	0	0	0	0
KKI_0050782	0	0	0	0
KKI_0050783	0	0	0	0
KKI_0050785	0	0	0	0
KKI_0050786	0	0	0	0
KKI_0050787	0	0	0	0
KKI_0050788	0	0	0	0
KKI_0050789	0	0	0	0
KKI_0050791	0	0	0	0
KKI_0050793	0	0	0	0
KKI_0050794	0	0	0	0
KKI_0050797	0	0	0	0
KKI_0050798	0	0	0	0
KKI_0050799	0	0	0	0
KKI_0050800	0	0	0	0
KKI_0050801	0	0	0	0
KKI_0050802	0	0	0	0
KKI_0050803	0	0	0	0
KKI_0050804	0	0	0	0
KKI_0050805	0	0	0	0
KKI_0050806	0	0	0	0
KKI_0050807	0	0	0	0
KKI_0050808	0	0	0	0
KKI_0050809	0	0	0	0
KKI_0050811	0	0	0	0
KKI_0050812	0	0	0	0
KKI_0050813	0	0	0	0
KKI_0050814	0	0	0	0
KKI_0050815	0	0	0	0
KKI_0050816	0	0	0	0
KKI_0050817	0	0	0	0
KKI_0050818	0	0	0	0
KKI_0050819	0	0	0	0
KKI_0050820	0	0	0	0
KKI_0050821	0	0	0	0
KKI_0050822	0	0	0	0
KKI_0050823	0	0	0	0
KKI_0050824	0	0	0	0
KKI_0050825	0	0	0	0
KKI_0050826	0	0	0	0
KKI_A_0029273	1	0	1	0
KKI_A_0029274	1	1	1	1
KKI_A_0029275	1	0	0	0
KKI_A_0029276	0	0	0	0
KKI_A_0029277	1	1	1	1
KKI_A_0029278	0	0	0	0
KKI_A_0029280	1	0	0	0
KKI_A_0029281	1	1	1	1
KKI_A_0029282	1	1	1	1
KKI_A_0029283	0	0	0	0
KKI_A_0029284	1	1	1	1
KKI_A_0029285	0	0	0	0
KKI_A_0029286	1	1	1	1
KKI_A_0029287	0	0	0	0
KKI_A_0029288	1	1	1	1
KKI_A_0029289	0	0	0	0
KKI_A_0029290	0	0	0	0
KKI_A_0029291	1	1	1	1
KKI_A_0029292	1	1	1	1
KKI_A_0029294	0	0	0	0
KKI_A_0029295	0	0	0	0
KKI_A_0029298	0	0	0	0
KKI_A_0029299	0	0	0	0
KKI_A_0029300	0	0	0	0
KKI_A_0029302	0	0	0	0
KKI_A_0029303	1	0	1	0
KKI_A_0029304	0	0	0	0
KKI_A_0029305	1	1	1	1
KKI_A_0029307	0	0	0	0
KKI_A_0029308	1	1	1	1
KKI_A_0029309	0	0	0	0
KKI_A_0029310	1	0	1	0
KKI_A_0029311	1	1	1	1
KKI_A_0029313	1	0	1	0
KKI_A_0029314	0	0	0	0
KKI_A_0029316	1	1	1	1
KKI_A_0029317	1	1	1	1
KKI_A_0029318	0	0	0	0
KKI_A_0029319	0	0	0	0
KKI_A_0029320	0	0	0	0
KKI_A_0029321	1	1	1	1
KKI_A_0029323	1	1	1	1
KKI_A_0029324	0	0	0	0
KKI_A_0029325	0	0	0	0
KKI_A_0029326	1	1	1	1
KKI_A_0029327	1	1	1	1
KKI_A_0029328	1	1	1	1
KKI_A_0029329	0	0	0	0
KKI_A_0029330	1	1	1	1
KKI_A_0029331	0	0	0	0
KKI_A_0029332	1	1	1	1
KKI_A_0029333	0	0	0	0
KKI_A_0029335	0	0	0	0
KKI_A_0029337	0	0	0	0
KKI_A_0029338	1	1	1	1
KKI_A_0029339	0	0	0	0
KKI_A_0029340	1	0	1	0
KKI_A_0029341	1	1	1	1
KKI_A_0029342	0	0	0	0
KKI_A_0029343	0	0	0	0
KKI_A_0029345	1	1	1	1
KKI_A_0029346	0	0	0	0
KKI_A_0029347	1	1	1	1
KKI_A_0029348	0	0	0	0
KKI_A_0029349	1	1	1	1
KKI_A_0029350	1	1	1	1
KKI_A_0029351	0	0	0	0
KKI_A_0029352	0	0	0	0
KKI_A_0029353	0	0	0	0
KKI_A_0029354	1	1	1	1
KKI_A_0029355	0	0	0	0
KKI_A_0029356	0	0	0	0
KKI_A_0029357	0	0	0	0
KKI_A_0029358	0	0	0	0
KKI_A_0029359	1	1	1	1
KKI_A_0029360	1	1	1	1
KKI_A_0029361	1	1	1	1
KKI_A_0029362	0	0	0	0
KKI_A_0029363	0	0	0	0
KKI_A_0029365	0	0	0	0
KKI_A_0029367	1	0	1	0
KKI_A_0029368	1	1	1	1
KKI_A_0029369	0	0	0	0
KKI_A_0029370	0	0	0	0
KKI_A_0029372	1	1	1	1
KKI_A_0029373	1	1	1	1
KKI_A_0029374	0	0	0	0
KKI_A_0029376	0	0	0	0
KKI_A_0029377	0	0	0	0
KKI_A_0029378	1	1	1	1
KKI_A_0029379	1	1	1	1
KKI_A_0029380	0	0	0	0
KKI_A_0029381	1	1	1	1
KKI_A_0029382	1	1	1	1
KKI_A_0029383	0	0	0	0
KKI_A_0029384	1	1	1	1
KKI_A_0029385	1	1	1	1
KKI_A_0029386	1	0	1	0
KKI_A_0029387	1	0	1	0
KKI_A_0029388	1	1	1	1
KKI_A_0029389	1	1	1	1
KKI_A_0029390	1	0	1	0
KKI_A_0029391	1	0	0	0
KKI_A_0029392	1	1	1	1
KKI_A_0029393	1	1	1	1
KKI_A_0029394	1	1	1	1
KKI_A_0029395	0	0	0	0
KKI_A_0029396	1	1	1	1
KKI_A_0029397	1	1	1	1
KKI_A_0029398	0	0	0	0
KKI_A_0029399	1	1	1	1
KKI_A_0029400	1	1	1	1
KKI_A_0029401	1	0	1	0
KKI_A_0029402	0	0	0	0
KKI_A_0029403	1	1	1	1
KKI_A_0029404	1	0	1	0
KKI_A_0029408	0	0	0	0
KKI_A_0029410	1	1	0	0
KKI_A_0029412	0	0	0	0
KKI_A_0029413	1	0	0	0
KKI_A_0029414	1	1	1	1
KKI_A_0029415	0	0	0	0
KKI_A_0029417	1	0	0	0
KKI_A_0029418	0	0	0	0
KKI_A_0029419	0	0	0	0
KKI_A_0029420	0	0	0	0
KKI_A_0029421	0	0	0	0
KKI_A_0029422	0	0	0	0
KKI_A_0029423	1	1	1	1
KKI_A_0029424	1	0	1	0
KKI_A_0029425	1	1	1	1
KKI_A_0029427	0	0	0	0
KKI_A_0029428	1	0	0	0
KKI_A_0029429	0	0	0	0
KKI_A_0029430	1	1	1	1
KKI_A_0029431	1	1	1	1
KKI_A_0029433	1	1	0	0
KKI_A_0029434	0	0	0	0
KKI_A_0029435	0	0	0	0
KKI_A_0029436	0	0	0	0
KKI_A_0029437	0	0	0	0
KKI_A_0029439	0	0	0	0
KKI_A_0029440	0	0	0	0
KKI_A_0029442	0	0	0	0
KKI_A_0029443	1	1	1	1
KKI_A_0029444	0	0	0	0
KKI_A_0029445	0	0	0	0
KKI_A_0029446	0	0	0	0
KKI_A_0029447	1	1	1	1
KKI_A_0029448	0	0	0	0
KKI_A_0029449	0	0	0	0
KKI_A_0029450	0	0	0	0
KKI_A_0029451	1	1	1	1
KKI_A_0029452	1	1	0	0
KKI_A_0029454	0	0	0	0
KKI_A_0029455	0	0	0	0
KKI_A_0029456	1	1	1	1
KKI_A_0029457	0	0	0	0
KKI_A_0029458	0	0	0	0
KKI_A_0029459	0	0	0	0
KKI_A_0029460	0	0	0	0
KKI_A_0029461	1	1	0	0
KKI_A_0029462	0	0	0	0
KKI_A_0029463	0	0	0	0
KKI_A_0029464	1	1	1	1
KKI_A_0029465	1	1	1	1
KKI_A_0029467	1	1	1	1
KKI_A_0029468	0	0	0	0
KKI_A_0029469	1	0	1	0
KKI_A_0029470	0	0	0	0
KKI_A_0029471	1	1	1	1
KKI_A_0029472	1	1	1	1
KKI_A_0029473	1	0	1	0
KKI_A_0029474	0	0	0	0
KKI_A_0029475	1	1	1	1
KKI_A_0029476	1	1	1	1
KKI_A_0029477	0	0	0	0
KKI_A_0029478	0	0	0	0
KKI_A_0029479	1	1	1	1
KKI_A_0029480	0	0	0	0
KKI_A_0029481	0	0	0	0
KKI_A_0029482	1	1	1	1
KKI_A_0029483	0	0	0	0
KKI_A_0029484	0	0	0	0
KKI_A_0029485	0	0	0	0
KUL_3_0029656	0	0	0	0
KUL_3_0029657	0	0	0	0
KUL_3_0029658	0	0	0	0
KUL_3_0029659	0	0	0	0
KUL_3_0029660	0	0	0	0
KUL_3_0029661	0	0	0	0
KUL_3_0029662	0	0	0	0
KUL_3_0029664	0	0	0	0
KUL_3_0029666	0	0	0	0
KUL_3_0029667	0	0	0	0
KUL_3_0029668	0	0	0	0
KUL_3_0029669	0	0	0	0
KUL_3_0029670	0	0	0	0
KUL_3_0029671	0	0	0	0
KUL_3_0029674	0	0	0	0
KUL_3_0029675	0	0	0	0
KUL_3_0029676	0	0	0	0
KUL_3_0029677	0	0	0	0
KUL_3_0029678	0	0	0	0
KUL_3_0029679	0	0	0	0
KUL_3_0029794	0	0	0	0
KUL_3_0029795	0	0	0	0
KUL_3_0029796	0	0	0	0
KUL_3_0029797	0	0	0	0
KUL_3_0029798	0	0	0	0
KUL_3_0029799	0	0	0	0
KUL_3_0029800	0	0	0	0
LEUVEN_A_0050682	0	0	0	0
LEUVEN_A_0050683	0	0	0	0
LEUVEN_A_0050685	0	0	0	0
LEUVEN_A_0050686	0	0	0	0
LEUVEN_A_0050687	0	0	0	0
LEUVEN_A_0050688	0	0	0	0
LEUVEN_A_0050689	0	0	0	0
LEUVEN_A_0050690	0	0	0	0
LEUVEN_A_0050691	0	0	0	0
LEUVEN_A_0050692	0	0	0	0
LEUVEN_A_0050693	0	0	0	0
LEUVEN_A_0050694	0	0	0	0
LEUVEN_A_0050695	0	0	0	0
LEUVEN_A_0050696	0	0	0	0
LEUVEN_A_0050697	0	0	0	0
LEUVEN_A_0050698	0	0	0	0
LEUVEN_A_0050699	0	0	0	0
LEUVEN_A_0050700	0	0	0	0
LEUVEN_A_0050701	0	0	0	0
LEUVEN_A_0050702	0	0	0	0
LEUVEN_A_0050703	0	0	0	0
LEUVEN_A_0050704	0	0	0	0
LEUVEN_A_0050705	0	0	0	0
LEUVEN_A_0050706	0	0	0	0
LEUVEN_A_0050707	0	0	0	0
LEUVEN_A_0050708	0	0	0	0
LEUVEN_A_0050709	0	0	0	0
LEUVEN_A_0050710	0	0	0	0
LEUVEN_A_0050711	0	0	0	0
LEUVEN_B_0050722	0	0	0	0
LEUVEN_B_0050723	0	0	0	0
LEUVEN_B_0050724	0	0	0	0
LEUVEN_B_0050725	0	0	0	0
LEUVEN_B_0050726	0	0	0	0
LEUVEN_B_0050727	0	0	0	0
LEUVEN_B_0050728	0	0	0	0
LEUVEN_B_0050730	0	0	0	0
LEUVEN_B_0050731	0	0	0	0
LEUVEN_B_0050732	0	0	0	0
LEUVEN_B_0050733	0	0	0	0
LEUVEN_B_0050734	0	0	0	0
LEUVEN_B_0050735	0	0	0	0
LEUVEN_B_0050737	0	0	0	0
LEUVEN_B_0050738	0	0	0	0
LEUVEN_B_0050739	0	0	0	0
LEUVEN_B_0050740	0	0	0	0
LEUVEN_B_0050741	0	0	0	0
LEUVEN_B_0050742	0	0	0	0
LEUVEN_B_0050743	0	0	0	0
LEUVEN_B_0050744	0	0	0	0
LEUVEN_B_0050745	0	0	0	0
LEUVEN_B_0050746	0	0	0	0
LEUVEN_B_0050747	0	0	0	0
LEUVEN_B_0050748	0	0	0	0
LEUVEN_B_0050749	0	0	0	0
LEUVEN_B_0050750	0	0	0	0
LEUVEN_B_0050751	0	0	0	0
LEUVEN_B_0050752	0	0	0	0
LEUVEN_B_0050753	0	0	0	0
LEUVEN_B_0050754	0	0	0	0
LEUVEN_B_0050755	0	0	0	0
LEUVEN_B_0050756	0	0	0	0
LEUVEN_B_0050757	0	0	0	0
MAX_MUN_0051318	0	0	0	0
MAX_MUN_0051319	0	0	0	0
MAX_MUN_0051320	0	0	0	0
MAX_MUN_0051321	0	0	0	0
MAX_MUN_0051322	0	0	0	0
MAX_MUN_0051323	0	0	0	0
MAX_MUN_0051324	0	0	0	0
MAX_MUN_0051325	0	0	0	0
MAX_MUN_0051326	0	0	0	0
MAX_MUN_0051327	0	0	0	0
MAX_MUN_0051328	0	0	0	0
MAX_MUN_0051329	0	0	0	0
MAX_MUN_0051330	0	0	0	0
MAX_MUN_0051331	0	0	0	0
MAX_MUN_0051332	0	0	0	0
MAX_MUN_0051333	0	0	0	0
MAX_MUN_0051334	0	0	0	0
MAX_MUN_0051335	0	0	0	0
MAX_MUN_0051336	0	0	0	0
MAX_MUN_0051338	0	0	0	0
MAX_MUN_0051339	0	0	0	0
MAX_MUN_0051340	0	0	0	0
MAX_MUN_0051341	0	0	0	0
MAX_MUN_0051342	0	0	0	0
MAX_MUN_0051343	0	0	0	0
MAX_MUN_0051344	0	0	0	0
MAX_MUN_0051345	0	0	0	0
MAX_MUN_0051346	0	0	0	0
MAX_MUN_0051347	0	0	0	0
MAX_MUN_0051348	0	0	0	0
MAX_MUN_0051349	0	0	0	0
MAX_MUN_0051350	0	0	0	0
MAX_MUN_0051351	0	0	0	0
MAX_MUN_0051352	0	0	0	0
MAX_MUN_0051353	0	0	0	0
MAX_MUN_0051354	0	0	0	0
MAX_MUN_0051355	0	0	0	0
MAX_MUN_0051356	0	0	0	0
MAX_MUN_0051357	0	0	0	0
MAX_MUN_0051358	0	0	0	0
MAX_MUN_0051359	0	0	0	0
MAX_MUN_0051360	0	0	0	0
MAX_MUN_0051361	0	0	0	0
MAX_MUN_0051362	0	0	0	0
MAX_MUN_0051363	0	0	0	0
MAX_MUN_0051364	0	0	0	0
MAX_MUN_0051365	0	0	0	0
MAX_MUN_0051366	0	0	0	0
MAX_MUN_0051367	0	0	0	0
MAX_MUN_0051368	0	0	0	0
MAX_MUN_0051369	0	0	0	0
MAX_MUN_0051370	0	0	0	0
MAX_MUN_0051371	0	0	0	0
MAX_MUN_0051372	0	0	0	0
MAX_MUN_0051373	0	0	0	0
MAX_MUN_0051606	0	0	0	0
MAX_MUN_0051607	0	0	0	0
NYU_0050952	0	0	0	0
NYU_0050953	0	0	0	0
NYU_0050954	0	0	0	0
NYU_0050956	0	0	0	0
NYU_0050957	0	0	0	0
NYU_0050958	0	0	0	0
NYU_0050960	0	0	0	0
NYU_0050962	0	0	0	0
NYU_0050964	1	1	1	1
NYU_0050965	1	1	1	1
NYU_0050966	1	0	0	0
NYU_0050967	1	1	1	1
NYU_0050968	1	1	1	1
NYU_0050969	1	0	1	0
NYU_0050970	1	0	1	0
NYU_0050971	1	0	0	0
NYU_0050972	1	1	1	1
NYU_0050973	1	1	1	1
NYU_0050974	1	1	1	1
NYU_0050975	1	1	1	1
NYU_0050976	1	1	1	1
NYU_0050977	1	0	1	0
NYU_0050978	1	1	1	1
NYU_0050979	0	0	0	0
NYU_0050980	1	0	1	0
NYU_0050981	1	1	1	1
NYU_0050982	1	1	1	1
NYU_0050983	1	1	1	1
NYU_0050984	0	0	0	0
NYU_0050985	1	1	1	1
NYU_0050986	0	0	0	0
NYU_0050987	1	0	1	0
NYU_0050988	1	0	0	0
NYU_0050989	1	1	1	1
NYU_0050990	1	1	1	1
NYU_0050991	1	1	1	1
NYU_0050992	1	1	1	1
NYU_0050993	1	1	1	1
NYU_0050994	1	1	1	1
NYU_0050995	1	1	1	1
NYU_0050996	1	1	1	1
NYU_0050997	1	1	1	1
NYU_0050998	1	1	1	1
NYU_0050999	1	1	1	1
NYU_0051000	1	1	1	1
NYU_0051001	0	0	0	0
NYU_0051002	1	0	0	0
NYU_0051003	1	0	1	0
NYU_0051006	1	1	1	1
NYU_0051007	1	1	1	1
NYU_0051008	1	0	0	0
NYU_0051009	1	1	1	1
NYU_0051010	1	0	0	0
NYU_0051011	1	0	0	0
NYU_0051012	1	1	0	0
NYU_0051013	1	0	1	0
NYU_0051014	1	1	1	1
NYU_0051015	1	0	1	0
NYU_0051016	1	0	1	0
NYU_0051017	1	0	1	0
NYU_0051018	1	0	1	0
NYU_0051019	1	0	1	0
NYU_0051020	0	0	0	0
NYU_0051021	1	0	1	0
NYU_0051023	1	0	1	0
NYU_0051024	1	0	1	0
NYU_0051025	1	1	1	1
NYU_0051026	1	1	1	1
NYU_0051027	1	0	1	0
NYU_0051028	1	0	1	0
NYU_0051029	1	0	1	0
NYU_0051030	1	0	0	0
NYU_0051032	1	0	0	0
NYU_0051033	1	1	0	0
NYU_0051034	1	1	0	0
NYU_0051035	0	0	0	0
NYU_0051036	0	0	0	0
NYU_0051038	0	0	0	0
NYU_0051039	0	0	0	0
NYU_0051040	0	0	0	0
NYU_0051041	0	0	0	0
NYU_0051042	0	0	0	0
NYU_0051046	0	0	0	0
NYU_0051047	0	0	0	0
NYU_0051048	0	0	0	0
NYU_0051049	0	0	0	0
NYU_0051050	0	0	0	0
NYU_0051051	0	0	0	0
NYU_0051052	0	0	0	0
NYU_0051054	0	0	0	0
NYU_0051055	0	0	0	0
NYU_0051056	0	0	0	0
NYU_0051057	0	0	0	0
NYU_0051058	0	0	0	0
NYU_0051061	0	0	0	0
NYU_0051062	0	0	0	0
NYU_0051063	0	0	0	0
NYU_0051064	1	0	0	0
NYU_0051065	1	0	0	0
NYU_0051066	1	0	0	0
NYU_0051067	1	0	0	0
NYU_0051068	1	0	0	0
NYU_0051069	1	0	1	0
NYU_0051070	1	0	0	0
NYU_0051071	1	0	0	0
NYU_0051072	1	0	0	0
NYU_0051073	0	0	0	0
NYU_0051074	1	0	0	0
NYU_0051075	1	0	0	0
NYU_0051076	1	0	0	0
NYU_0051077	1	0	0	0
NYU_0051078	1	0	1	0
NYU_0051079	0	0	0	0
NYU_0051080	1	0	1	0
NYU_0051081	1	0	1	0
NYU_0051082	1	0	1	0
NYU_0051083	1	0	1	0
NYU_0051084	1	1	1	1
NYU_0051085	1	1	1	1
NYU_0051086	1	1	1	1
NYU_0051087	1	1	1	1
NYU_0051088	1	1	1	1
NYU_0051089	1	1	1	1
NYU_0051090	1	1	1	1
NYU_0051091	1	1	1	1
NYU_0051093	1	1	1	1
NYU_0051094	1	1	1	1
NYU_0051095	1	1	1	1
NYU_0051096	1	1	1	1
NYU_0051097	1	1	1	1
NYU_0051098	1	1	1	1
NYU_0051099	1	1	1	1
NYU_0051100	1	1	1	1
NYU_0051101	1	1	1	1
NYU_0051102	1	1	1	1
NYU_0051103	1	1	1	1
NYU_0051104	0	0	0	0
NYU_0051105	1	1	1	1
NYU_0051106	1	1	1	1
NYU_0051107	1	1	1	1
NYU_0051108	1	1	1	1
NYU_0051109	1	1	1	1
NYU_0051110	0	0	0	0
NYU_0051111	1	1	1	1
NYU_0051112	1	1	1	1
NYU_0051113	1	0	1	0
NYU_0051114	1	0	1	0
NYU_0051115	1	0	1	0
NYU_0051116	1	0	1	0
NYU_0051117	1	0	1	0
NYU_0051118	1	0	1	0
NYU_0051119	1	0	1	0
NYU_0051120	1	1	1	1
NYU_0051121	1	1	1	1
NYU_0051122	1	1	1	1
NYU_0051123	1	1	1	1
NYU_0051124	1	1	1	1
NYU_0051125	1	1	1	1
NYU_0051126	1	1	1	1
NYU_0051127	1	1	0	0
NYU_0051128	0	0	0	0
NYU_0051129	1	1	1	1
NYU_0051130	1	1	1	1
NYU_0051131	1	1	1	1
NYU_0051146	1	0	1	0
NYU_0051147	0	0	0	0
NYU_0051148	1	0	1	0
NYU_0051149	1	0	1	0
NYU_0051150	1	0	1	0
NYU_0051151	1	0	1	0
NYU_0051152	1	0	1	0
NYU_0051153	1	0	1	0
NYU_0051154	1	0	1	0
NYU_0051155	1	0	1	0
NYU_0051156	1	0	1	0
NYU_0051159	1	0	0	0
NYU_A_0029178	1	1	0	0
NYU_A_0029179	1	0	1	0
NYU_A_0029180	1	0	0	0
NYU_A_0029181	1	0	1	0
NYU_A_0029182	0	0	0	0
NYU_A_0029183	1	0	1	0
NYU_A_0029184	1	0	1	0
NYU_A_0029185	1	0	1	0
NYU_A_0029186	1	0	1	0
NYU_A_0029187	0	0	0	0
NYU_A_0029188	1	0	1	0
NYU_A_0029189	0	0	0	0
NYU_A_0029190	1	1	1	1
NYU_A_0029191	1	1	1	1
NYU_A_0029192	1	1	1	1
NYU_A_0029193	1	0	1	0
NYU_A_0029194	0	0	0	0
NYU_A_0029195	1	0	1	0
NYU_A_0029196	1	0	0	0
NYU_A_0029197	1	1	1	1
NYU_A_0029198	1	1	1	1
NYU_A_0029199	1	0	1	0
NYU_A_0029200	1	1	1	1
NYU_A_0029201	1	0	0	0
NYU_A_0029202	1	0	1	0
NYU_A_0029203	1	0	1	0
NYU_A_0029204	1	1	1	1
NYU_A_0029205	1	0	1	0
NYU_A_0029206	1	0	1	0
NYU_A_0029207	1	1	1	1
NYU_A_0029208	1	0	1	0
NYU_A_0029209	1	0	1	0
NYU_A_0029210	1	0	1	0
NYU_A_0029211	1	1	1	1
NYU_A_0029212	0	0	0	0
NYU_A_0029213	0	0	0	0
NYU_A_0029214	1	0	1	0
NYU_A_0029215	1	0	0	0
NYU_A_0029216	1	0	1	0
NYU_A_0029217	0	0	0	0
NYU_A_0029218	1	0	1	0
NYU_A_0029219	0	0	0	0
NYU_A_0029220	1	0	1	0
NYU_A_0029221	0	0	0	0
NYU_A_0029222	0	0	0	0
NYU_A_0029223	1	0	0	0
NYU_A_0029224	0	0	0	0
NYU_A_0029225	1	0	1	0
NYU_A_0029226	0	0	0	0
NYU_A_0029227	1	0	1	0
NYU_A_0029228	1	1	1	1
NYU_A_0029229	0	0	0	0
NYU_A_0029230	1	0	1	0
NYU_A_0029231	1	0	1	0
NYU_A_0029232	1	0	1	0
NYU_A_0029233	1	1	1	1
NYU_A_0029234	1	1	1	1
NYU_A_0029235	1	1	1	1
NYU_A_0029236	1	0	1	0
NYU_A_0029237	1	1	1	1
NYU_A_0029238	1	0	1	0
NYU_A_0029239	1	1	1	1
NYU_A_0029240	1	1	1	1
NYU_A_0029241	1	0	1	0
NYU_A_0029242	0	0	0	0
NYU_A_0029243	1	1	1	1
NYU_A_0029244	1	0	1	0
NYU_A_0029245	1	1	1	1
NYU_A_0029246	1	1	1	1
NYU_A_0029247	1	1	1	1
NYU_A_0029248	1	1	1	1
NYU_A_0029249	1	1	1	1
NYU_A_0029250	1	1	1	1
NYU_A_0029251	1	1	1	1
NYU_A_0029252	1	1	1	1
NYU_A_0029253	0	0	0	0
NYU_A_0029254	1	0	1	0
NYU_B_0029150	0	0	0	0
NYU_B_0029151	0	0	0	0
NYU_B_0029152	0	0	0	0
NYU_B_0029154	0	0	0	0
NYU_B_0029155	0	0	0	0
NYU_B_0029157	0	0	0	0
NYU_B_0029158	0	0	0	0
NYU_B_0029159	0	0	0	0
NYU_B_0029160	0	0	0	0
NYU_B_0029161	0	0	0	0
NYU_B_0029162	0	0	0	0
NYU_B_0029163	0	0	0	0
NYU_B_0029164	0	0	0	0
NYU_B_0029165	0	0	0	0
NYU_B_0029166	0	0	0	0
NYU_B_0029167	0	0	0	0
NYU_B_0029169	0	0	0	0
NYU_B_0029170	0	0	0	0
NYU_B_0029172	0	0	0	0
NYU_B_0029173	0	0	0	0
NYU_B_0029174	0	0	0	0
NYU_B_0029176	0	0	0	0
OHSU_0050142	0	0	0	0
OHSU_0050143	0	0	0	0
OHSU_0050144	0	0	0	0
OHSU_0050145	0	0	0	0
OHSU_0050146	0	0	0	0
OHSU_0050147	0	0	0	0
OHSU_0050148	0	0	0	0
OHSU_0050149	0	0	0	0
OHSU_0050150	0	0	0	0
OHSU_0050152	0	0	0	0
OHSU_0050153	0	0	0	0
OHSU_0050155	0	0	0	0
OHSU_0050156	0	0	0	0
OHSU_0050157	0	0	0	0
OHSU_0050158	0	0	0	0
OHSU_0050159	0	0	0	0
OHSU_0050160	0	0	0	0
OHSU_0050161	0	0	0	0
OHSU_0050162	0	0	0	0
OHSU_0050163	0	0	0	0
OHSU_0050164	0	0	0	0
OHSU_0050165	0	0	0	0
OHSU_0050166	0	0	0	0
OHSU_0050167	0	0	0	0
OHSU_0050168	0	0	0	0
OHSU_0050169	0	0	0	0
OHSU_0050170	0	0	0	0
OHSU_0050171	0	0	0	0
OHSU_A_0028920	1	1	1	1
OHSU_A_0028924	1	1	1	1
OHSU_A_0028925	1	1	1	1
OHSU_A_0028926	1	1	1	1
OHSU_A_0028927	1	1	1	1
OHSU_A_0028930	1	1	1	1
OHSU_A_0028931	1	1	1	1
OHSU_A_0028933	1	1	0	0
OHSU_A_0028934	0	0	0	0
OHSU_A_0028935	1	1	1	1
OHSU_A_0028936	1	1	1	1
OHSU_A_0028937	1	1	1	1
OHSU_A_0028938	1	1	1	1
OHSU_A_0028939	0	0	0	0
OHSU_A_0028940	1	0	1	0
OHSU_A_0028941	1	1	1	1
OHSU_A_0028942	0	0	0	0
OHSU_A_0028943	0	0	0	0
OHSU_A_0028944	0	0	0	0
OHSU_A_0028945	0	0	0	0
OHSU_A_0028946	0	0	0	0
OHSU_A_0028947	0	0	0	0
OHSU_A_0028948	1	1	1	1
OHSU_A_0028949	1	1	0	0
OHSU_A_0028950	0	0	0	0
OHSU_A_0028951	1	1	1	1
OHSU_A_0028952	1	1	1	1
OHSU_A_0028953	0	0	0	0
OHSU_A_0028954	0	0	0	0
OHSU_A_0028955	1	1	1	1
OHSU_A_0028956	1	1	1	1
OHSU_A_0028957	1	1	1	1
OHSU_A_0028958	1	1	1	1
OHSU_A_0028960	1	1	1	1
OHSU_A_0028961	1	1	1	1
OHSU_A_0028962	0	0	0	0
OHSU_A_0028963	1	1	1	1
OHSU_A_0028964	1	1	1	1
OHSU_A_0028965	1	1	0	0
OHSU_A_0028966	1	1	1	1
OHSU_A_0028967	1	1	1	1
OHSU_A_0028968	0	0	0	0
OHSU_A_0028969	1	1	1	1
OHSU_A_0028970	1	0	1	0
OHSU_A_0028971	0	0	0	0
OHSU_A_0028972	1	1	1	1
OHSU_A_0028973	0	0	0	0
OHSU_A_0028974	1	1	1	1
OHSU_A_0028975	1	1	1	1
OHSU_A_0028976	0	0	0	0
OHSU_A_0028977	0	0	0	0
OHSU_A_0028978	1	0	1	0
OHSU_A_0028979	1	1	1	1
OHSU_A_0028980	0	0	0	0
OHSU_A_0028981	1	1	1	1
OHSU_A_0028982	1	1	1	1
OHSU_A_0028983	1	0	1	0
OHSU_A_0028984	1	1	1	1
OHSU_A_0028985	1	1	1	1
OHSU_A_0028986	1	1	1	1
OHSU_A_0028987	1	1	1	1
OHSU_A_0028988	0	0	0	0
OHSU_A_0028989	1	1	1	1
OHSU_A_0028990	1	0	1	0
OHSU_A_0028991	0	0	0	0
OHSU_A_0028992	1	1	0	0
OHSU_A_0028993	1	1	1	1
OHSU_A_0028994	0	0	0	0
OHSU_A_0028995	1	0	1	0
OHSU_A_0028996	1	1	1	1
OHSU_A_0028997	0	0	0	0
OHSU_A_0028998	1	1	1	1
OHSU_A_0028999	1	1	1	1
OHSU_A_0029000	0	0	0	0
OHSU_A_0029001	0	0	0	0
OHSU_A_0029002	1	1	1	1
OHSU_A_0029003	1	1	1	1
OHSU_A_0029004	0	0	0	0
OHSU_A_0029005	0	0	0	0
OHSU_A_0030155	1	1	1	1
OHSU_A_0030156	0	0	0	0
OHSU_A_0030157	0	0	0	0
OHSU_A_0030158	0	0	0	0
OHSU_A_0030159	1	1	1	1
OHSU_A_0030160	1	1	1	1
OHSU_A_0030161	0	0	0	0
OHSU_A_0030162	0	0	0	0
OHSU_A_0030163	0	0	0	0
OHSU_A_0030164	0	0	0	0
OHSU_A_0030165	0	0	0	0
OHSU_A_0030166	0	0	0	0
OHSU_A_0030167	0	0	0	0
OILH_B_0028675	0	0	0	0
OILH_B_0028676	0	0	0	0
OILH_B_0028677	0	0	0	0
OILH_B_0028679	0	0	0	0
OILH_B_0028681	0	0	0	0
OILH_B_0028683	0	0	0	0
OILH_B_0028684	0	0	0	0
OILH_B_0028685	0	0	0	0
OILH_B_0028687	0	0	0	0
OILH_B_0028688	0	0	0	0
OILH_B_0028690	0	0	0	0
OILH_B_0028691	0	0	0	0
OILH_B_0028692	0	0	0	0
OILH_B_0028693	0	0	0	0
OILH_B_0028694	0	0	0	0
OILH_B_0028695	0	0	0	0
OILH_B_0028696	0	0	0	0
OILH_B_0028697	0	0	0	0
OILH_B_0028698	0	0	0	0
OILH_B_0028701	0	0	0	0
OILH_B_0028702	0	0	0	0
OILH_B_0028704	0	0	0	0
OILH_B_0028705	0	0	0	0
OILH_B_0028707	0	0	0	0
OILH_B_0028709	0	0	0	0
OILH_B_0028710	0	0	0	0
OILH_B_0028712	0	0	0	0
OILH_B_0028715	0	0	0	0
OILH_B_0028716	0	0	0	0
OILH_B_0028717	0	0	0	0
OILH_B_0028718	0	0	0	0
OILH_B_0028719	0	0	0	0
OILH_B_0028720	0	0	0	0
OILH_B_0028721	0	0	0	0
OILH_B_0028723	0	0	0	0
OILH_B_0028724	0	0	0	0
OILH_B_0028725	0	0	0	0
OILH_B_0028726	0	0	0	0
OILH_B_0028727	0	0	0	0
OILH_B_0028728	0	0	0	0
OILH_B_0028729	0	0	0	0
OILH_B_0028730	0	0	0	0
OILH_B_0028732	0	0	0	0
OILH_B_0028733	0	0	0	0
OLIN_0050102	0	0	0	0
OLIN_0050103	0	0	0	0
OLIN_0050104	0	0	0	0
OLIN_0050105	0	0	0	0
OLIN_0050106	0	0	0	0
OLIN_0050107	0	0	0	0
OLIN_0050108	0	0	0	0
OLIN_0050109	0	0	0	0
OLIN_0050110	0	0	0	0
OLIN_0050111	0	0	0	0
OLIN_0050112	0	0	0	0
OLIN_0050113	0	0	0	0
OLIN_0050114	0	0	0	0
OLIN_0050115	0	0	0	0
OLIN_0050116	0	0	0	0
OLIN_0050117	0	0	0	0
OLIN_0050118	0	0	0	0
OLIN_0050119	0	0	0	0
OLIN_0050120	0	0	0	0
OLIN_0050121	0	0	0	0
OLIN_0050122	0	0	0	0
OLIN_0050123	0	0	0	0
OLIN_0050124	0	0	0	0
OLIN_0050125	0	0	0	0
OLIN_0050126	0	0	0	0
OLIN_0050127	0	0	0	0
OLIN_0050128	0	0	0	0
OLIN_0050129	0	0	0	0
OLIN_0050130	0	0	0	0
OLIN_0050131	0	0	0	0
OLIN_0050132	0	0	0	0
OLIN_0050133	0	0	0	0
OLIN_0050134	0	0	0	0
OLIN_0050135	0	0	0	0
OLIN_0050136	0	0	0	0
OLIN_0050137	0	0	0	0
PITT_0050002	0	0	0	0
PITT_0050003	0	0	0	0
PITT_0050004	0	0	0	0
PITT_0050005	0	0	0	0
PITT_0050006	0	0	0	0
PITT_0050007	0	0	0	0
PITT_0050008	0	0	0	0
PITT_0050009	0	0	0	0
PITT_0050010	0	0	0	0
PITT_0050011	0	0	0	0
PITT_0050012	0	0	0	0
PITT_0050013	0	0	0	0
PITT_0050014	0	0	0	0
PITT_0050015	0	0	0	0
PITT_0050016	0	0	0	0
PITT_0050017	0	0	0	0
PITT_0050019	0	0	0	0
PITT_0050020	0	0	0	0
PITT_0050022	0	0	0	0
PITT_0050023	0	0	0	0
PITT_0050024	0	0	0	0
PITT_0050025	0	0	0	0
PITT_0050026	0	0	0	0
PITT_0050027	0	0	0	0
PITT_0050028	0	0	0	0
PITT_0050029	0	0	0	0
PITT_0050030	0	0	0	0
PITT_0050031	0	0	0	0
PITT_0050032	0	0	0	0
PITT_0050033	0	0	0	0
PITT_0050034	0	0	0	0
PITT_0050035	0	0	0	0
PITT_0050036	0	0	0	0
PITT_0050037	0	0	0	0
PITT_0050038	0	0	0	0
PITT_0050039	0	0	0	0
PITT_0050040	0	0	0	0
PITT_0050041	0	0	0	0
PITT_0050042	0	0	0	0
PITT_0050043	0	0	0	0
PITT_0050044	0	0	0	0
PITT_0050045	0	0	0	0
PITT_0050046	0	0	0	0
PITT_0050047	0	0	0	0
PITT_0050048	0	0	0	0
PITT_0050049	0	0	0	0
PITT_0050050	0	0	0	0
PITT_0050051	0	0	0	0
PITT_0050052	0	0	0	0
PITT_0050053	0	0	0	0
PITT_0050054	0	0	0	0
PITT_0050055	0	0	0	0
PITT_0050056	0	0	0	0
PITT_0050057	0	0	0	0
PITT_0050058	0	0	0	0
PITT_0050059	0	0	0	0
PITT_0050060	0	0	0	0
SBL_0051556	0	0	0	0
SBL_0051557	0	0	0	0
SBL_0051558	0	0	0	0
SBL_0051559	0	0	0	0
SBL_0051560	0	0	0	0
SBL_0051561	0	0	0	0
SBL_0051562	0	0	0	0
SBL_0051563	0	0	0	0
SBL_0051564	0	0	0	0
SBL_0051565	0	0	0	0
SBL_0051566	0	0	0	0
SBL_0051567	0	0	0	0
SBL_0051568	0	0	0	0
SBL_0051569	0	0	0	0
SBL_0051570	0	0	0	0
SBL_0051571	0	0	0	0
SBL_0051572	0	0	0	0
SBL_0051573	0	0	0	0
SBL_0051574	0	0	0	0
SBL_0051575	0	0	0	0
SBL_0051576	0	0	0	0
SBL_0051577	0	0	0	0
SBL_0051578	0	0	0	0
SBL_0051579	0	0	0	0
SBL_0051580	0	0	0	0
SBL_0051581	0	0	0	0
SBL_0051582	0	0	0	0
SBL_0051583	0	0	0	0
SBL_0051584	0	0	0	0
SBL_0051585	0	0	0	0
SDSU_0050182	0	0	0	0
SDSU_0050183	0	0	0	0
SDSU_0050184	0	0	0	0
SDSU_0050185	0	0	0	0
SDSU_0050186	0	0	0	0
SDSU_0050187	0	0	0	0
SDSU_0050188	0	0	0	0
SDSU_0050189	0	0	0	0
SDSU_0050190	0	0	0	0
SDSU_0050191	0	0	0	0
SDSU_0050192	0	0	0	0
SDSU_0050193	0	0	0	0
SDSU_0050194	0	0	0	0
SDSU_0050195	0	0	0	0
SDSU_0050196	0	0	0	0
SDSU_0050198	0	0	0	0
SDSU_0050199	0	0	0	0
SDSU_0050200	0	0	0	0
SDSU_0050202	0	0	0	0
SDSU_0050203	0	0	0	0
SDSU_0050204	0	0	0	0
SDSU_0050205	0	0	0	0
SDSU_0050206	0	0	0	0
SDSU_0050207	0	0	0	0
SDSU_0050208	0	0	0	0
SDSU_0050209	0	0	0	0
SDSU_0050210	0	0	0	0
SDSU_0050211	0	0	0	0
SDSU_0050212	0	0	0	0
SDSU_0050213	0	0	0	0
SDSU_0050214	0	0	0	0
SDSU_0050215	0	0	0	0
SDSU_0050216	0	0	0	0
SDSU_0050217	0	0	0	0
SDSU_A_0028852	0	0	0	0
SDSU_A_0028853	0	0	0	0
SDSU_A_0028854	0	0	0	0
SDSU_A_0028855	0	0	0	0
SDSU_A_0028856	0	0	0	0
SDSU_A_0028857	0	0	0	0
SDSU_A_0028858	0	0	0	0
SDSU_A_0028859	0	0	0	0
SDSU_A_0028860	0	0	0	0
SDSU_A_0028861	0	0	0	0
SDSU_A_0028862	0	0	0	0
SDSU_A_0028863	0	0	0	0
SDSU_A_0028864	0	0	0	0
SDSU_A_0028865	0	0	0	0
SDSU_A_0028866	0	0	0	0
SDSU_A_0028867	0	0	0	0
SDSU_A_0028868	0	0	0	0
SDSU_A_0028869	0	0	0	0
SDSU_A_0028870	0	0	0	0
SDSU_A_0028872	0	0	0	0
SDSU_A_0028873	0	0	0	0
SDSU_A_0028874	0	0	0	0
SDSU_A_0028875	0	0	0	0
SDSU_A_0028876	0	0	0	0
SDSU_A_0028877	0	0	0	0
SDSU_A_0028878	0	0	0	0
SDSU_A_0028879	0	0	0	0
SDSU_A_0028880	0	0	0	0
SDSU_A_0028881	0	0	0	0
SDSU_A_0028882	0	0	0	0
SDSU_A_0028883	0	0	0	0
SDSU_A_0028884	0	0	0	0
SDSU_A_0028886	0	0	0	0
SDSU_A_0028887	0	0	0	0
SDSU_A_0028888	0	0	0	0
SDSU_A_0028889	0	0	0	0
SDSU_A_0028890	0	0	0	0
SDSU_A_0028891	0	0	0	0
SDSU_A_0028892	0	0	0	0
SDSU_A_0028893	0	0	0	0
SDSU_A_0028894	0	0	0	0
SDSU_A_0028895	0	0	0	0
SDSU_A_0028896	0	0	0	0
SDSU_A_0028897	0	0	0	0
SDSU_A_0028898	0	0	0	0
SDSU_A_0028899	0	0	0	0
SDSU_A_0028900	0	0	0	0
SDSU_A_0028901	0	0	0	0
SDSU_A_0028902	0	0	0	0
SDSU_A_0028903	0	0	0	0
SDSU_A_0028904	0	0	0	0
SDSU_A_0028905	0	0	0	0
SDSU_A_0028906	0	0	0	0
SDSU_A_0028907	0	0	0	0
SDSU_A_0028908	0	0	0	0
SDSU_A_0028909	0	0	0	0
STANFORD_0051160	0	0	0	0
STANFORD_0051161	0	0	0	0
STANFORD_0051163	0	0	0	0
STANFORD_0051164	0	0	0	0
STANFORD_0051165	0	0	0	0
STANFORD_0051166	0	0	0	0
STANFORD_0051167	0	0	0	0
STANFORD_0051168	0	0	0	0
STANFORD_0051169	0	0	0	0
STANFORD_0051170	0	0	0	0
STANFORD_0051171	0	0	0	0
STANFORD_0051172	0	0	0	0
STANFORD_0051173	0	0	0	0
STANFORD_0051174	0	0	0	0
STANFORD_0051175	0	0	0	0
STANFORD_0051176	0	0	0	0
STANFORD_0051177	0	0	0	0
STANFORD_0051178	0	0	0	0
STANFORD_0051179	0	0	0	0
STANFORD_0051180	0	0	0	0
STANFORD_0051181	0	0	0	0
STANFORD_0051182	0	0	0	0
STANFORD_0051183	0	0	0	0
STANFORD_0051184	0	0	0	0
STANFORD_0051185	0	0	0	0
STANFORD_0051186	0	0	0	0
STANFORD_0051187	0	0	0	0
STANFORD_0051188	0	0	0	0
STANFORD_0051189	0	0	0	0
STANFORD_0051190	0	0	0	0
STANFORD_0051191	0	0	0	0
STANFORD_0051192	0	0	0	0
STANFORD_0051193	0	0	0	0
STANFORD_0051194	0	0	0	0
STANFORD_0051195	0	0	0	0
STANFORD_0051196	0	0	0	0
STANFORD_0051197	0	0	0	0
STANFORD_0051198	0	0	0	0
STANFORD_0051199	0	0	0	0
SU_B_0030168	0	0	0	0
SU_B_0030169	0	0	0	0
SU_B_0030170	0	0	0	0
SU_B_0030171	0	0	0	0
SU_B_0030172	0	0	0	0
SU_B_0030173	0	0	0	0
SU_B_0030174	0	0	0	0
SU_B_0030175	0	0	0	0
SU_B_0030178	0	0	0	0
SU_B_0030179	0	0	0	0
SU_B_0030180	0	0	0	0
SU_B_0030181	0	0	0	0
SU_B_0030182	0	0	0	0
SU_B_0030183	0	0	0	0
SU_B_0030184	0	0	0	0
SU_B_0030186	0	0	0	0
SU_B_0030187	0	0	0	0
SU_B_0030188	0	0	0	0
SU_B_0030189	0	0	0	0
SU_B_0030190	0	0	0	0
SU_B_0030191	0	0	0	0
SU_B_0030192	0	0	0	0
SU_B_0030193	0	0	0	0
SU_B_0030194	0	0	0	0
SU_B_0030195	0	0	0	0
SU_B_0030196	0	0	0	0
SU_B_0030197	0	0	0	0
SU_B_0030198	0	0	0	0
SU_B_0030199	0	0	0	0
SU_B_0030200	0	0	0	0
SU_B_0030201	0	0	0	0
SU_B_0030202	0	0	0	0
SU_B_0030203	0	0	0	0
SU_B_0030204	0	0	0	0
SU_B_0030205	0	0	0	0
SU_B_0030206	0	0	0	0
SU_B_0030207	0	0	0	0
TCD_A_0029096	1	1	1	1
TCD_A_0029097	1	1	1	1
TCD_A_0029098	1	1	1	1
TCD_A_0029099	1	1	1	1
TCD_A_0029100	1	1	1	1
TCD_A_0029101	1	1	1	1
TCD_A_0029102	1	1	0	0
TCD_A_0029103	1	1	1	1
TCD_A_0029104	1	1	1	1
TCD_A_0029105	1	1	1	1
TCD_A_0029106	0	0	0	0
TCD_A_0029107	1	1	1	1
TCD_A_0029108	1	1	1	1
TCD_A_0029109	1	1	1	1
TCD_A_0029110	1	1	0	0
TCD_A_0029111	1	1	1	1
TCD_A_0029112	1	1	1	1
TCD_A_0029113	1	1	1	1
TCD_A_0029114	1	1	1	1
TCD_A_0029115	0	0	0	0
TCD_A_0029116	1	1	1	1
TCD_A_0029117	1	1	1	1
TCD_A_0029118	1	1	1	1
TCD_A_0029119	1	1	1	1
TCD_A_0029120	0	0	0	0
TCD_A_0029121	1	1	1	1
TCD_A_0029122	1	1	1	1
TCD_A_0029123	0	0	0	0
TCD_A_0029124	1	1	1	1
TCD_A_0029125	1	1	1	1
TCD_A_0029126	1	1	1	1
TCD_A_0029127	0	0	0	0
TCD_A_0029128	1	1	1	1
TCD_A_0029129	0	0	0	0
TCD_A_0029130	1	1	1	1
TCD_A_0029131	1	1	1	1
TCD_A_0029132	1	1	1	1
TCD_A_0029133	0	0	0	0
TCD_A_0029134	1	1	1	1
TCD_A_0029135	1	1	1	1
TCD_A_0029136	0	0	0	0
TCD_A_0029137	1	1	1	1
TRINITY_0050232	0	0	0	0
TRINITY_0050233	0	0	0	0
TRINITY_0050234	0	0	0	0
TRINITY_0050235	0	0	0	0
TRINITY_0050236	0	0	0	0
TRINITY_0050237	0	0	0	0
TRINITY_0050238	0	0	0	0
TRINITY_0050239	0	0	0	0
TRINITY_0050240	0	0	0	0
TRINITY_0050241	0	0	0	0
TRINITY_0050242	0	0	0	0
TRINITY_0050243	0	0	0	0
TRINITY_0050244	0	0	0	0
TRINITY_0050245	0	0	0	0
TRINITY_0050246	0	0	0	0
TRINITY_0050247	0	0	0	0
TRINITY_0050248	0	0	0	0
TRINITY_0050249	0	0	0	0
TRINITY_0050250	0	0	0	0
TRINITY_0050251	0	0	0	0
TRINITY_0050252	0	0	0	0
TRINITY_0050253	0	0	0	0
TRINITY_0050254	0	0	0	0
TRINITY_0050255	0	0	0	0
TRINITY_0050257	0	0	0	0
TRINITY_0050259	0	0	0	0
TRINITY_0050260	0	0	0	0
TRINITY_0050261	0	0	0	0
TRINITY_0050262	0	0	0	0
TRINITY_0050263	0	0	0	0
TRINITY_0050264	0	0	0	0
TRINITY_0050265	0	0	0	0
TRINITY_0050266	0	0	0	0
TRINITY_0050267	0	0	0	0
TRINITY_0050268	0	0	0	0
TRINITY_0050269	0	0	0	0
TRINITY_0050270	0	0	0	0
TRINITY_0050271	0	0	0	0
TRINITY_0051132	0	0	0	0
TRINITY_0051133	0	0	0	0
TRINITY_0051134	0	0	0	0
TRINITY_0051135	0	0	0	0
TRINITY_0051136	0	0	0	0
TRINITY_0051137	0	0	0	0
TRINITY_0051138	0	0	0	0
TRINITY_0051139	0	0	0	0
TRINITY_0051140	0	0	0	0
TRINITY_0051141	0	0	0	0
TRINITY_0051142	0	0	0	0
UCD_A_0029997	0	0	0	0
UCD_A_0029998	0	0	0	0
UCD_A_0029999	0	0	0	0
UCD_A_0030000	0	0	0	0
UCD_A_0030001	0	0	0	0
UCD_A_0030002	0	0	0	0
UCD_A_0030003	0	0	0	0
UCD_A_0030004	0	0	0	0
UCD_A_0030005	0	0	0	0
UCD_A_0030006	0	0	0	0
UCD_A_0030007	0	0	0	0
UCD_A_0030008	0	0	0	0
UCD_A_0030009	0	0	0	0
UCD_A_0030010	0	0	0	0
UCD_A_0030011	0	0	0	0
UCD_A_0030012	0	0	0	0
UCD_A_0030013	0	0	0	0
UCD_A_0030014	0	0	0	0
UCD_A_0030015	0	0	0	0
UCD_A_0030016	0	0	0	0
UCD_A_0030017	0	0	0	0
UCD_A_0030018	0	0	0	0
UCD_A_0030019	0	0	0	0
UCD_A_0030020	0	0	0	0
UCD_A_0030022	0	0	0	0
UCD_A_0030023	0	0	0	0
UCD_A_0030024	0	0	0	0
UCD_A_0030026	0	0	0	0
UCD_A_0030027	0	0	0	0
UCD_A_0030028	0	0	0	0
UCD_A_0030029	0	0	0	0
UCLA_3_0029729	0	0	0	0
UCLA_3_0029730	0	0	0	0
UCLA_3_0029731	0	0	0	0
UCLA_3_0029732	0	0	0	0
UCLA_3_0029733	0	0	0	0
UCLA_3_0029734	0	0	0	0
UCLA_3_0029735	0	0	0	0
UCLA_3_0029736	0	0	0	0
UCLA_3_0029737	0	0	0	0
UCLA_3_0029738	0	0	0	0
UCLA_3_0029739	0	0	0	0
UCLA_3_0029740	0	0	0	0
UCLA_3_0029741	0	0	0	0
UCLA_3_0029744	0	0	0	0
UCLA_3_0029745	0	0	0	0
UCLA_3_0029749	0	0	0	0
UCLA_3_0029750	0	0	0	0
UCLA_3_0029751	0	0	0	0
UCLA_3_0029752	0	0	0	0
UCLA_3_0029753	0	0	0	0
UCLA_3_0029755	0	0	0	0
UCLA_3_0029757	0	0	0	0
UCLA_3_0029758	0	0	0	0
UCLA_3_0029759	0	0	0	0
UCLA_A_0051201	1	1	1	1
UCLA_A_0051202	1	1	1	1
UCLA_A_0051203	1	1	0	0
UCLA_A_0051204	1	1	1	1
UCLA_A_0051205	0	0	0	0
UCLA_A_0051206	1	1	1	1
UCLA_A_0051207	0	0	0	0
UCLA_A_0051208	1	1	1	1
UCLA_A_0051209	1	1	1	1
UCLA_A_0051210	1	1	1	1
UCLA_A_0051211	1	1	1	1
UCLA_A_0051212	1	1	1	1
UCLA_A_0051213	0	0	0	0
UCLA_A_0051214	1	1	1	1
UCLA_A_0051215	0	0	0	0
UCLA_A_0051216	1	1	1	1
UCLA_A_0051217	1	1	1	1
UCLA_A_0051218	1	1	1	1
UCLA_A_0051219	0	0	0	0
UCLA_A_0051220	1	1	1	1
UCLA_A_0051221	1	1	1	1
UCLA_A_0051222	1	1	1	1
UCLA_A_0051223	1	1	1	1
UCLA_A_0051224	1	1	1	1
UCLA_A_0051225	1	1	1	1
UCLA_A_0051226	0	0	0	0
UCLA_A_0051227	1	1	1	1
UCLA_A_0051228	0	0	0	0
UCLA_A_0051229	1	1	1	1
UCLA_A_0051230	0	0	0	0
UCLA_A_0051231	1	1	1	1
UCLA_A_0051234	1	1	1	1
UCLA_A_0051235	1	1	1	1
UCLA_A_0051236	1	1	1	1
UCLA_A_0051237	1	1	1	1
UCLA_A_0051238	1	1	0	0
UCLA_A_0051239	1	1	1	1
UCLA_A_0051240	1	1	1	1
UCLA_A_0051241	1	1	1	1
UCLA_A_0051248	1	1	1	1
UCLA_A_0051249	1	0	1	0
UCLA_A_0051250	1	1	1	1
UCLA_A_0051251	1	1	1	1
UCLA_A_0051252	1	1	1	1
UCLA_A_0051253	1	1	1	1
UCLA_A_0051254	1	1	1	1
UCLA_A_0051255	1	1	1	1
UCLA_A_0051256	1	1	1	1
UCLA_A_0051257	1	1	1	1
UCLA_A_0051258	1	1	0	0
UCLA_A_0051259	1	1	1	1
UCLA_A_0051260	1	1	1	1
UCLA_A_0051261	1	1	1	1
UCLA_A_0051262	0	0	0	0
UCLA_A_0051263	1	1	0	0
UCLA_A_0051264	0	0	0	0
UCLA_A_0051265	1	1	1	1
UCLA_A_0051266	1	1	1	1
UCLA_A_0051268	1	1	1	1
UCLA_A_0051269	1	1	1	1
UCLA_A_0051271	1	1	1	1
UCLA_A_0051272	1	1	1	1
UCLA_A_0051273	1	1	1	1
UCLA_A_0051274	1	1	1	1
UCLA_A_0051275	1	1	1	1
UCLA_A_0051276	1	1	1	1
UCLA_A_0051277	0	0	0	0
UCLA_A_0051278	1	1	1	1
UCLA_A_0051279	0	0	0	0
UCLA_A_0051280	1	1	1	1
UCLA_A_0051281	1	1	1	1
UCLA_B_0051291	0	0	0	0
UCLA_B_0051292	0	0	0	0
UCLA_B_0051293	0	0	0	0
UCLA_B_0051294	0	0	0	0
UCLA_B_0051295	0	0	0	0
UCLA_B_0051296	0	0	0	0
UCLA_B_0051297	0	0	0	0
UCLA_B_0051298	0	0	0	0
UCLA_B_0051299	0	0	0	0
UCLA_B_0051300	0	0	0	0
UCLA_B_0051301	0	0	0	0
UCLA_B_0051302	0	0	0	0
UCLA_B_0051303	0	0	0	0
UCLA_B_0051304	0	0	0	0
UCLA_B_0051305	0	0	0	0
UCLA_B_0051306	0	0	0	0
UCLA_B_0051307	0	0	0	0
UCLA_B_0051308	0	0	0	0
UCLA_B_0051309	0	0	0	0
UCLA_B_0051311	0	0	0	0
UCLA_B_0051312	0	0	0	0
UCLA_B_0051313	0	0	0	0
UCLA_B_0051314	0	0	0	0
UCLA_B_0051315	0	0	0	0
UCLA_B_0051316	0	0	0	0
UCLA_B_0051317	0	0	0	0
UM_A_0050275	1	1	1	1
UM_A_0050277	0	0	0	0
UM_A_0050278	0	0	0	0
UM_A_0050279	1	1	0	0
UM_A_0050280	1	1	1	1
UM_A_0050281	1	1	1	1
UM_A_0050282	1	1	1	1
UM_A_0050284	0	0	0	0
UM_A_0050285	0	0	0	0
UM_A_0050286	1	1	0	0
UM_A_0050288	0	0	0	0
UM_A_0050289	1	1	1	1
UM_A_0050290	1	1	1	1
UM_A_0050291	1	1	1	1
UM_A_0050292	1	1	1	1
UM_A_0050293	1	0	0	0
UM_A_0050294	1	1	1	1
UM_A_0050295	1	1	1	1
UM_A_0050296	0	0	0	0
UM_A_0050297	1	1	1	1
UM_A_0050298	1	1	1	1
UM_A_0050299	0	0	0	0
UM_A_0050300	0	0	0	0
UM_A_0050301	1	1	1	1
UM_A_0050302	0	0	0	0
UM_A_0050303	0	0	0	0
UM_A_0050304	1	1	1	1
UM_A_0050305	0	0	0	0
UM_A_0050306	1	0	1	0
UM_A_0050307	1	1	1	1
UM_A_0050308	1	0	0	0
UM_A_0050309	0	0	0	0
UM_A_0050310	1	1	1	1
UM_A_0050311	1	1	1	1
UM_A_0050312	1	1	1	1
UM_A_0050314	1	1	1	1
UM_A_0050315	1	1	1	1
UM_A_0050316	1	1	1	1
UM_A_0050317	1	1	0	0
UM_A_0050318	1	1	1	1
UM_A_0050319	0	0	0	0
UM_A_0050320	1	1	1	1
UM_A_0050321	0	0	0	0
UM_A_0050322	1	1	1	1
UM_A_0050323	0	0	0	0
UM_A_0050324	1	1	1	1
UM_A_0050325	1	1	1	1
UM_A_0050326	1	1	1	1
UM_A_0050328	0	0	0	0
UM_A_0050329	1	1	1	1
UM_A_0050330	1	1	1	1
UM_A_0050331	1	0	0	0
UM_A_0050332	1	1	1	1
UM_A_0050333	1	1	1	1
UM_A_0050334	1	1	1	1
UM_A_0050335	1	1	1	1
UM_A_0050336	0	0	0	0
UM_A_0050337	1	1	1	1
UM_A_0050338	0	0	0	0
UM_A_0050339	1	0	0	0
UM_A_0050340	0	0	0	0
UM_A_0050341	0	0	0	0
UM_A_0050342	1	1	1	1
UM_A_0050343	0	0	0	0
UM_A_0050344	1	1	1	1
UM_A_0050345	0	0	0	0
UM_A_0050346	1	1	1	1
UM_A_0050347	1	1	1	1
UM_A_0050348	0	0	0	0
UM_A_0050349	1	1	1	1
UM_A_0050350	1	1	1	1
UM_A_0050351	1	1	1	1
UM_A_0050352	1	1	1	1
UM_A_0050353	0	0	0	0
UM_A_0050354	0	0	0	0
UM_A_0050355	1	1	1	1
UM_A_0050356	0	0	0	0
UM_A_0050357	0	0	0	0
UM_A_0050358	1	1	1	1
UM_A_0050359	1	1	1	1
UM_A_0050360	1	1	1	1
UM_A_0050361	0	0	0	0
UM_A_0050362	1	1	1	1
UM_A_0050363	1	1	1	1
UM_A_0050364	0	0	0	0
UM_A_0050365	1	1	1	1
UM_A_0050366	1	0	1	0
UM_A_0050367	1	1	1	1
UM_A_0050368	1	1	1	1
UM_A_0050369	0	0	0	0
UM_A_0050370	1	1	1	1
UM_A_0050371	1	1	1	1
UM_A_0050372	1	1	1	1
UM_A_0050373	0	0	0	0
UM_A_0050374	0	0	0	0
UM_A_0050375	0	0	0	0
UM_A_0050376	1	1	1	1
UM_A_0050377	0	0	0	0
UM_A_0050378	1	1	1	1
UM_A_0050379	0	0	0	0
UM_A_0050380	0	0	0	0
UM_A_0050381	1	1	1	1
UM_B_0050382	0	0	0	0
UM_B_0050383	0	0	0	0
UM_B_0050385	0	0	0	0
UM_B_0050386	0	0	0	0
UM_B_0050387	0	0	0	0
UM_B_0050388	0	0	0	0
UM_B_0050390	0	0	0	0
UM_B_0050391	0	0	0	0
UM_B_0050397	0	0	0	0
UM_B_0050399	0	0	0	0
UM_B_0050402	0	0	0	0
UM_B_0050403	0	0	0	0
UM_B_0050404	0	0	0	0
UM_B_0050405	0	0	0	0
UM_B_0050406	0	0	0	0
UM_B_0050407	0	0	0	0
UM_B_0050408	0	0	0	0
UM_B_0050410	0	0	0	0
UM_B_0050411	0	0	0	0
UM_B_0050412	0	0	0	0
UM_B_0050413	0	0	0	0
UM_B_0050414	0	0	0	0
UM_B_0050415	0	0	0	0
UM_B_0050416	0	0	0	0
UM_B_0050417	0	0	0	0
UM_B_0050418	0	0	0	0
UM_B_0050419	0	0	0	0
UM_B_0050421	0	0	0	0
UM_B_0050422	0	0	0	0
UM_B_0050423	0	0	0	0
UM_B_0050424	0	0	0	0
UM_B_0050425	0	0	0	0
UM_B_0050426	0	0	0	0
UM_B_0050427	0	0	0	0
UM_B_0050428	0	0	0	0
USM_0050432	1	1	1	1
USM_0050433	1	1	1	1
USM_0050434	1	1	1	1
USM_0050435	0	0	0	0
USM_0050436	1	1	1	1
USM_0050437	1	1	1	1
USM_0050438	1	1	1	1
USM_0050439	1	0	1	0
USM_0050440	0	0	0	0
USM_0050441	1	0	1	0
USM_0050442	1	0	1	0
USM_0050443	1	1	1	1
USM_0050444	1	0	1	0
USM_0050445	1	1	1	1
USM_0050446	0	0	0	0
USM_0050447	1	1	1	1
USM_0050448	1	1	1	1
USM_0050449	1	1	1	1
USM_0050450	1	0	1	0
USM_0050451	1	1	1	1
USM_0050452	1	0	1	0
USM_0050453	1	0	0	0
USM_0050454	1	1	1	1
USM_0050455	1	0	1	0
USM_0050456	1	1	1	1
USM_0050457	1	0	1	0
USM_0050458	0	0	0	0
USM_0050459	0	0	0	0
USM_0050460	1	1	1	1
USM_0050461	1	1	1	1
USM_0050462	0	0	0	0
USM_0050463	0	0	0	0
USM_0050464	1	1	1	1
USM_0050465	1	0	1	0
USM_0050466	1	0	1	0
USM_0050467	1	1	1	1
USM_0050468	1	0	1	0
USM_0050469	1	0	1	0
USM_0050470	1	1	1	1
USM_0050471	1	0	1	0
USM_0050472	1	0	1	0
USM_0050473	1	0	1	0
USM_0050474	1	0	1	0
USM_0050475	0	0	0	0
USM_0050476	1	0	1	0
USM_0050477	1	0	1	0
USM_0050478	1	0	1	0
USM_0050479	1	0	1	0
USM_0050480	1	0	1	0
USM_0050481	1	1	0	0
USM_0050482	0	0	0	0
USM_0050483	1	0	1	0
USM_0050484	1	1	1	1
USM_0050485	1	0	1	0
USM_0050486	1	1	1	1
USM_0050487	1	0	1	0
USM_0050488	1	0	1	0
USM_0050489	1	1	0	0
USM_0050490	1	1	1	1
USM_0050491	1	0	1	0
USM_0050492	1	0	1	0
USM_0050493	1	0	1	0
USM_0050494	0	0	0	0
USM_0050495	1	0	1	0
USM_0050496	1	0	1	0
USM_0050497	1	0	1	0
USM_0050498	1	0	1	0
USM_0050499	1	0	1	0
USM_0050500	1	1	1	1
USM_0050501	1	1	1	1
USM_0050502	1	0	1	0
USM_0050503	1	0	1	0
USM_0050504	1	1	1	1
USM_0050505	0	0	0	0
USM_0050506	1	1	1	1
USM_0050507	0	0	0	0
USM_0050508	0	0	0	0
USM_0050509	1	1	0	0
USM_0050510	1	1	0	0
USM_0050511	1	1	1	1
USM_0050512	1	1	1	1
USM_0050513	1	1	1	1
USM_0050514	1	0	1	0
USM_0050515	0	0	0	0
USM_0050516	1	1	1	1
USM_0050517	1	1	1	1
USM_0050518	1	1	1	1
USM_0050519	0	0	0	0
USM_0050520	1	1	1	1
USM_0050521	1	1	1	1
USM_0050522	0	0	0	0
USM_0050523	1	1	1	1
USM_0050524	1	1	1	1
USM_0050525	0	0	0	0
USM_0050527	1	1	1	1
USM_0050528	1	1	1	1
USM_0050530	1	1	1	1
USM_0050531	1	0	0	0
USM_0050532	1	1	1	1
USM_A_0029495	0	0	0	0
USM_A_0029496	0	0	0	0
USM_A_0029497	0	0	0	0
USM_A_0029498	0	0	0	0
USM_A_0029499	0	0	0	0
USM_A_0029500	0	0	0	0
USM_A_0029501	0	0	0	0
USM_A_0029502	0	0	0	0
[truncated: 109 more rows]

## Sheet: structural fQC
Label	Harm_int			No_harm				Harm_est
	Position	Values	SD	Position	Values	SD	C/NP	Position	Values	SD	C/NP
rh_middletemporal_ThickStd	1	0.00961873	0.000570322	4	0.00475716	0.000512114	C	1	0.0102168	0.000681796	C
Right-VentralDC_Volume_mm3	2	0.00553133	0.000534572	3	0.00486309	0.000527181	C	5	0.00462448	0.000484259	C
rh_superiortemporal_ThickStd	3	0.00547253	0.000431934	46	0.000528574	0.000347884	C	4	0.00487705	0.000443354	C
lh_posteriorcingulate_ThickAvg	4	0.00430431	0.000634599	6	0.0029207	0.000454937	C	2	0.00532161	0.000478595	C
lh_precentral_GrayVol	5	0.00396486	0.000459057	20	0.00107353	0.00050779	C	7	0.00324989	0.000548582	C
Left-VentralDC_Volume_mm3	6	0.00320592	0.000433717	5	0.00341761	0.000471042	C	6	0.00337668	0.000416381	C
Right-Hippocampus_Volume_mm3	7	0.00301931	0.000417736	1	0.00569669	0.000607254	C	3	0.00507698	0.000443353	C
rh_inferiortemporal_ThickStd	8	0.00294146	0.000319286	10	0.00175929	0.000315185	C	10	0.00270991	0.000371498	C
rh_cuneus_GrayVol	9	0.00265011	0.000499408	44	0.00053152	0.000286267	C	36	0.00119551	0.000601738	C
lh_middletemporal_ThickStd	10	0.00223389	0.00026735	21	0.00106825	0.000230049	C	12	0.00245592	0.00026528	C
rh_paracentral_ThickAvg	11	0.00216911	0.000335971	22	0.000981055	0.000390385	C	8	0.00307569	0.000354937	C
lh_inferiorparietal_ThickStd	12	0.00204825	0.000252526	24	0.000971561	0.000199021	C	14	0.00228457	0.00041466	C
rh_parsopercularis_ThickAvg	13	0.00204755	0.000286018	9	0.00176881	0.000262178	C	40	0.00111354	0.000354898	C
Left-Hippocampus_Volume_mm3	14	0.00201918	0.000299831	7	0.00273927	0.000439488	C	9	0.0029234	0.000366292	C
CSF_Volume_mm3	15	0.00191741	0.000476558	2	0.00544557	0.000564878	C	15	0.0022742	0.000438211	C
lh_rostralanteriorcingulate_GrayVol	16	0.00191564	0.000303595	27	0.000898453	0.000229844	C	25	0.00150612	0.000307045	C
rh_superiortemporal_ThickAvg	17	0.00191301	0.000294795	87	-4.60649e-05	0.0003603	NP	11	0.00264667	0.000428616
rh_precuneus_ThickStd	18	0.00182849	0.000315458	39	0.000571031	0.000157064	C	33	0.00128198	0.000389022	C
rh_caudalmiddlefrontal_ThickAvg	19	0.00176782	0.000199928	80	3.10926e-05	0.000168163	NP	13	0.00238814	0.000270773
rh_precentral_ThickAvg	20	0.00157	0.000174217	19	0.00112203	0.000216697	C	24	0.00150925	0.000243823	C
rh_rostralanteriorcingulate_GrayVol	21	0.00154799	0.000361235	29	0.000860787	0.000302444	C	18	0.00193231	0.000286526	C
rh_lingual_ThickStd	22	0.00126813	0.000265871	13	0.00161073	0.000432632	C	16	0.00223001	0.000260004	C
rh_rostralanteriorcingulate_ThickAvg	23	0.00124799	0.000332611	155	-0.000712418	0.000226382	NP	60	0.000717607	0.000418915
rh_superiorparietal_ThickAvg	24	0.00122864	0.000241402	106	-0.00018988	0.000196887	NP	31	0.00137157	0.000166979
rh_lateralorbitofrontal_ThickStd	25	0.00115139	0.00049938	38	0.000609814	0.000361024	C	19	0.00185389	0.000389035	C
lh_rostralanteriorcingulate_ThickAvg	26	0.00114047	0.000449156	89	-4.86642e-05	3.24973e-05	NP	20	0.00180335	0.000449526
rh_precuneus_ThickAvg	27	0.00112008	0.000265154	162	-0.000790817	0.000193741	NP	49	0.000983293	0.000218081
rh_cuneus_ThickStd	28	0.00110314	0.000313515	138	-0.000584055	0.000219087	NP	17	0.00194071	0.000260512
lh_paracentral_GrayVol	29	0.00109675	0.000271411	49	0.000463382	0.000424491	C	39	0.00111602	0.000262544	C
lh_parsorbitalis_ThickAvg	30	0.00109487	0.000234545	12	0.00167959	0.000375682	C	57	0.000743473	0.000243334	C
lh_superiortemporal_ThickAvg	31	0.0010778	0.000282046	60	0.000316446	0.000379879	C	22	0.00161279	0.000390165	C
rh_precentral_GrayVol	32	0.00106357	0.000216195	47	0.000514263	0.000213711	C	44	0.00108874	0.000223497	C
lh_inferiortemporal_ThickAvg	33	0.00104603	0.000256999	59	0.000316841	0.000270019	C	32	0.00134152	0.000249542	C
lh_postcentral_GrayVol	34	0.00102987	0.000234613	15	0.00139984	0.000286954	C	21	0.00169468	0.000212425	C
lh_precuneus_ThickAvg	35	0.00100865	0.00020503	63	0.000270481	0.000184341	C	38	0.00114994	0.000184895	C
rh_lateraloccipital_GrayVol	36	0.000997959	0.00018316	165	-0.000818095	0.000141581	NP	47	0.00100625	0.000256585
rh_rostralmiddlefrontal_ThickAvg	37	0.000996074	0.000223967	191	-0.00108364	0.000128696	NP	45	0.00104144	0.000288719
rh_cuneus_ThickAvg	38	0.000971443	0.000236455	58	0.000330355	0.000257047	C	29	0.001414	0.000226299	C
rh_superiorparietal_ThickStd	39	0.000962537	0.000219648	52	0.000429198	0.000331954	C	37	0.00119437	0.000277696	C
rh_medialorbitofrontal_ThickStd	40	0.000927757	0.000372031	17	0.00129937	0.000345826	C	26	0.00150183	0.000306734	C
lh_fusiform_ThickStd	41	0.000920417	0.000200086	11	0.00173061	0.000239493	C	65	0.00064961	0.000235054	C
lh_fusiform_GrayVol	42	0.00084848	0.00026038	53	0.00042554	0.000435659		94	0.000279795	0.000267017	NP
rh_superiorfrontal_ThickAvg	43	0.000835111	0.000154762	34	0.000696836	0.000196703	C	30	0.00137287	0.000197179	C
rh_pericalcarine_GrayVol	44	0.000816605	0.000293645	62	0.00027104	0.000331933	C	46	0.00103938	0.000289382	C
CC_Posterior_Volume_mm3	45	0.000813278	0.000324653	41	0.000546377	0.000400902		83	0.000372252	0.000303606	NP
BrainSegVolNotVent	46	0.000794527	0.000184969	82	2.34633e-05	1.81156e-05	NP	92	0.000291546	0.000173901	NP
lh_transversetemporal_ThickAvg	47	0.000790077	0.000293302	140	-0.000609163	0.000312386	NP	59	0.000724742	0.000326393
rh_inferiortemporal_GrayVol	48	0.000781317	0.000249053	48	0.000506481	0.000228728		69	0.000610451	0.000192153	NP
rh_precuneus_GrayVol	49	0.000756057	0.000344375	26	0.000918415	0.000579765	C	35	0.00125013	0.000426474	C
rh_isthmuscingulate_ThickStd	50	0.000676523	0.000281549	35	0.000677994	0.000269649	C	66	0.000638012	0.000254639	C
lh_entorhinal_ThickStd	51	0.000658484	0.000394882	14	0.00159114	0.000398258		96	0.000241925	0.00029883	NP
lh_superiorparietal_ThickAvg	52	0.000633214	0.000218963	127	-0.000477384	0.000143668	NP	28	0.00141682	0.000313058
rh_posteriorcingulate_GrayVol	53	0.000625154	0.000282836	16	0.00133678	0.000322474	C	48	0.000990639	0.000323855	C
rh_lingual_GrayVol	54	0.000571938	0.000286127	8	0.00269335	0.000432761	C	62	0.000689141	0.000257625	C
lh_inferiorparietal_ThickAvg	55	0.000561325	0.000277253	119	-0.000335546	0.00029923	NP	23	0.0015327	0.000292005
lh_posteriorcingulate_ThickStd	56	0.000553641	0.000300028	76	7.59301e-05	0.000347012	NP	27	0.00148169	0.000345454
rh_MeanThickness	57	0.000541486	0.000186394	84	-4.40283e-06	1.09752e-06	NP	53	0.000913973	0.000156382
rh_inferiorparietal_GrayVol	58	0.000539419	0.000266774	31	0.000743986	0.000219281	C	41	0.00110779	0.000186633	C
Right-Thalamus-Proper_Volume_mm3	59	0.000510648	0.000257208	67	0.000211233	0.000331796	NP	58	0.000742393	0.000246247
rhCortexVol	60	0.00047921	0.00015216	68	0.000209073	0.000161185	NP	77	0.000498834	0.000111229	NP
lh_precuneus_ThickStd	61	0.000479075	0.000161517	178	-0.000897839	0.000159876	NP	80	0.000421359	0.000244062	NP
rh_fusiform_ThickStd	62	0.0004465	0.000294598	194	-0.00113749	0.000154517	NP	56	0.000745818	0.000328859
Left-Amygdala_Volume_mm3	63	0.000425849	0.00019325	103	-0.000156807	0.000190735	NP	70	0.000610187	0.000235829	NP
TotalGrayVol	64	0.000418111	0.000170441	112	-0.000267164	0.000138031	NP	87	0.000330087	0.000134657	NP
lh_medialorbitofrontal_ThickAvg	65	0.000379221	0.000320037	110	-0.00026101	0.000415422	NP	90	0.000297316	0.000291234	NP
rh_inferiorparietal_ThickStd	66	0.00036492	0.000297424	142	-0.000618876	0.000129406	NP	71	0.000600072	0.000270273	NP

## Sheet: structural minSC
Label	Harm_int			No_harm				Harm_est
	Position	Values	SD	Position	Values	SD	C/NP	Position	Values	SD	C/NP
rh_middletemporal_ThickStd	1	0.00889408	0.000570945	3	0.00592133	0.000453792	C	1	0.00845804	0.000775933	C
lh_posteriorcingulate_ThickAvg	2	0.00551504	0.000614141	7	0.0029548	0.000497887	C	2	0.00658774	0.000582756	C
lh_precentral_GrayVol	3	0.00411181	0.000445007	14	0.00204003	0.000399889	C	4	0.00385221	0.000385596	C
Right-VentralDC_Volume_mm3	4	0.00404129	0.000573246	4	0.00563505	0.000635438	C	3	0.004297	0.000522104	C
Right-Hippocampus_Volume_mm3	5	0.00346511	0.000453686	2	0.00645915	0.000662174	C	5	0.00368204	0.000420703	C
rh_inferiortemporal_ThickStd	6	0.00282966	0.000288874	9	0.00247612	0.000368086	C	7	0.00283992	0.000384386	C
rh_paracentral_ThickAvg	7	0.00253825	0.000443924	20	0.00147781	0.000408162	C	6	0.00291736	0.000391788	C
rh_superiortemporal_ThickStd	8	0.00246841	0.000412665	47	0.000501754	0.000295249	C	10	0.00250911	0.000447569	C
Left-VentralDC_Volume_mm3	9	0.00236563	0.000434036	5	0.00377008	0.000621263	C	9	0.00253571	0.000411703	C
lh_rostralanteriorcingulate_GrayVol	10	0.00218639	0.000434975	29	0.00120911	0.000343955	C	17	0.00203793	0.000420965	C
rh_rostralanteriorcingulate_GrayVol	11	0.00203161	0.000414471	12	0.00206692	0.000410494	C	12	0.00245542	0.000394468	C
Left-Hippocampus_Volume_mm3	12	0.00193403	0.000318266	6	0.00304668	0.000485149	C	14	0.00233826	0.000388998	C
lh_inferiorparietal_ThickStd	13	0.00181546	0.000341502	26	0.00127385	0.000213321	C	22	0.00174052	0.000386716	C
rh_caudalmiddlefrontal_ThickAvg	14	0.0017347	0.000262748	79	7.7944e-05	0.000228287	NP	18	0.00202774	0.000234437
rh_medialorbitofrontal_ThickStd	15	0.00171156	0.000363274	11	0.00212251	0.000463973	C	15	0.00220795	0.000437601	C
rh_precuneus_ThickStd	16	0.00170517	0.000337503	36	0.000981525	0.000205523	C	46	0.00107363	0.000348572	C
lh_superiortemporal_ThickAvg	17	0.00170138	0.000382736	28	0.00120931	0.000306594	C	11	0.0024926	0.000368613	C
CSF_Volume_mm3	18	0.00167088	0.000513682	1	0.00653687	0.000638224	C	8	0.00274216	0.000570052	C
rh_transversetemporal_ThickAvg	19	0.00152918	0.000318371	10	0.0023197	0.000407056	C	21	0.00174188	0.000351998	C
lh_parsorbitalis_ThickAvg	20	0.00149218	0.000252871	13	0.00204632	0.000290895	C	40	0.0011423	0.000227041	C
rh_lateralorbitofrontal_ThickStd	21	0.00138207	0.000381203	33	0.00107037	0.000374634	C	16	0.00213324	0.000391734	C
lh_transversetemporal_ThickAvg	22	0.00134807	0.000294635	58	0.000388811	0.000244577	C	27	0.00152483	0.000325909	C
rh_cuneus_GrayVol	23	0.00133608	0.000358715	92	-1.17365e-05	0.000358778	NP	35	0.00120801	0.00040092
rh_superiortemporal_ThickAvg	24	0.00127956	0.000278946	59	0.000381102	0.000364339	C	19	0.00199618	0.000329041	C
lh_superiorparietal_ThickAvg	25	0.0012225	0.00028841	121	-0.00026381	0.000181854	NP	44	0.0010935	0.000325583
rh_precentral_GrayVol	26	0.00121198	0.000283671	32	0.00108162	0.000326706	C	34	0.00122383	0.000269047	C
lh_inferiortemporal_ThickAvg	27	0.00120915	0.000293974	31	0.00117522	0.000276323	C	23	0.00170078	0.000312187	C
rh_inferiorparietal_ThickStd	28	0.00120442	0.000306958	138	-0.000412604	0.000148918	NP	51	0.000935184	0.000397218
rh_superiorparietal_ThickAvg	29	0.00118741	0.000295315	98	-3.33697e-05	2.06827e-05	NP	29	0.00146758	0.000251772
rh_lingual_ThickStd	30	0.00116564	0.000284287	19	0.00158043	0.000371583	C	28	0.00149642	0.000281473	C
lh_fusiform_ThickStd	31	0.00114555	0.000227228	16	0.0018703	0.00028145	C	45	0.0010787	0.000239018	C
rh_superiorparietal_ThickStd	32	0.00112772	0.0003109	44	0.000617483	0.000305744	C	26	0.00165139	0.000263031	C
lh_middletemporal_ThickStd	33	0.001068	0.000307151	41	0.000788535	0.000258376	C	25	0.0016546	0.000296018	C
lh_rostralanteriorcingulate_ThickAvg	34	0.0010335	0.000296812	38	0.000821725	0.000269834	C	39	0.00117939	0.000374922	C
rh_rostralmiddlefrontal_ThickAvg	35	0.00102893	0.000257711	122	-0.000278255	0.00013224	NP	38	0.00119055	0.000255651
rh_cuneus_ThickAvg	36	0.00102042	0.000255153	75	0.000101794	0.000275279	NP	43	0.00111862	0.00024079
rh_precuneus_ThickAvg	37	0.000999406	0.000247663	118	-0.000243258	0.000245215	NP	32	0.00131668	0.000254323
rh_superiorfrontal_ThickAvg	38	0.000993474	0.000231329	65	0.000269281	0.000218406	C	20	0.00190657	0.000193581	C
lh_inferiortemporal_ThickStd	39	0.000880766	0.000310323	25	0.00132341	0.000306761	C	66	0.000537023	0.000359408	C
lh_precuneus_ThickAvg	40	0.000857179	0.00026833	54	0.000412126	0.000231186	C	33	0.00129821	0.000256695	C
lh_supramarginal_ThickStd	41	0.000854462	0.000259113	83	6.65454e-05	0.000256291	NP	65	0.000556786	0.000258479
rh_precentral_ThickAvg	42	0.000832241	0.000223282	39	0.000806743	0.000232013	C	41	0.00112689	0.000223002	C
rh_precuneus_GrayVol	43	0.000814855	0.000484135	17	0.00186443	0.000519017	C	13	0.00233902	0.000499638	C
lh_posteriorcingulate_GrayVol	44	0.000769325	0.000300325	96	-2.43812e-05	2.65365e-05	NP	37	0.00120116	0.000325242
lh_entorhinal_GrayVol	45	0.000766508	0.000316552	85	6.59211e-05	3.42027e-05	NP	24	0.00168177	0.000293068
lh_posteriorcingulate_ThickStd	46	0.000725391	0.000312958	34	0.00104522	0.000329055	C	31	0.00133456	0.000321081	C
rh_pericalcarine_GrayVol	47	0.000707467	0.000346139	52	0.000446969	0.000513186	C	42	0.00111947	0.000385433	C
rh_parsopercularis_ThickAvg	48	0.000702064	0.000380226	27	0.00126925	0.000389107	C	36	0.00120489	0.000274842	C
lh_fusiform_GrayVol	49	0.000679686	0.000271363	30	0.00120081	0.00038017	C	50	0.00093902	0.000228933	C
Right-Thalamus-Proper_Volume_mm3	50	0.000648933	0.000276926	42	0.000742764	0.000371255	C	52	0.000918402	0.000272373	C
rh_lingual_GrayVol	51	0.000628896	0.000292098	8	0.00279123	0.000512581		72	0.00043651	0.000280178	NP
BrainSegVolNotVent	52	0.000568492	0.00021847	97	-3.03413e-05	2.2163e-05	NP	73	0.000413769	0.000221956	NP
lh_medialorbitofrontal_ThickAvg	53	0.000563383	0.000286507	51	0.000450988	0.000365788	C	60	0.0007072	0.000253359	C
lh_postcentral_GrayVol	54	0.000529221	0.000243691	23	0.00141372	0.000297972	C	56	0.000786108	0.000267744	C
Left-Thalamus-Proper_Volume_mm3	55	0.000520269	0.000284617	84	6.60056e-05	0.000363765	NP	55	0.000794588	0.000325594
rh_MeanThickness	56	0.000498397	0.000171411	63	0.000288529	0.000120388	C	53	0.000826547	0.000163303	C
rh_fusiform_ThickStd	57	0.000490877	0.000324133	198	-0.00117161	0.000234258	NP	77	0.000346529	0.000240539	NP
lh_caudalmiddlefrontal_ThickAvg	58	0.000485433	0.000234727	43	0.000674892	0.000329265	C	47	0.00107159	0.000222902	C
rh_lateraloccipital_GrayVol	59	0.00047077	0.000301288	190	-0.00104947	0.000205294	NP	58	0.000781519	0.000287625
rhCortexVol	60	0.000462004	0.000146885	78	8.45493e-05	0.000169713	NP	80	0.000324976	0.000155044	NP
TotalGrayVol	61	0.000360702	0.000173869	71	0.00019471	0.000148403	NP	84	0.000282624	0.000146536	NP
rh_inferiortemporal_GrayVol	62	0.000351516	0.000253487	37	0.000850076	0.000292725		93	0.000162414	0.000268055	NP
rh_cuneus_ThickStd	63	0.000325773	0.000333942	218	-0.00181791	0.000313472	NP	30	0.00139326	0.000263007
lh_paracentral_GrayVol	64	0.00027521	0.000290153	49	0.000480786	0.000297786	C	61	0.000657941	0.000263213	C
lh_inferiorparietal_ThickAvg	65	0.000261421	0.00031583	119	-0.000248678	0.000311755	NP	57	0.00078555	0.000338833
rh_posteriorcingulate_GrayVol	66	0.000260779	0.000271517	61	0.000340935	0.000395891	C	63	0.000577681	0.000265386	C

## Sheet: connectivity fQC
HO_A	HO_B	Label	Harm_int			No_harm				Harm_est
			Position	Values	SD	Position	Values	SD	C/NP	Position	Values	SD	C/NP
Left Superior Temporal Gyrus; posterior division	Left Heschl's Gyrus (includes H1 and H2)	4610	1	0.000727909	8.33449e-05	3	0.000766289	6.33038e-05	C	1	0.000725272	4.80977e-05	C
Left Postcentral Gyrus	Left Superior Temporal Gyrus; posterior division	1231	2	0.000711124	7.64849e-05	2	0.000787577	6.88631e-05	C	4	0.000564089	5.78951e-05	C
Right Superior Temporal Gyrus; posterior division	Right Planum Temporale	3876	3	0.00069885	6.08299e-05	38	0.000428365	5.26301e-05	C	3	0.000566452	6.097e-05	C
Left Precuneous Cortex	Right Middle Temporal Gyrus; anterior division	3505	4	0.000626685	6.57599e-05	39	0.000426771	6.721e-05	C	9	0.000511672	5.62833e-05	C
Right Paracingulate Gyrus	Left Middle Temporal Gyrus; anterior division	3599	5	0.000606042	5.98732e-05	4	0.000761583	8.5212e-05	C	11	0.000486888	6.20521e-05	C
Left Superior Temporal Gyrus; posterior division	Left Planum Temporale	3210	6	0.000584917	8.15041e-05	28	0.000452993	4.51058e-05	C	2	0.000615284	5.00696e-05	C
Right Superior Parietal Lobule	Left Putamen	846	7	0.00055363	4.80457e-05	867	0.000148033	4.04133e-05	C	10	0.000508054	4.61327e-05	C
Right Postcentral Gyrus	Left Superior Temporal Gyrus; posterior division	1232	8	0.000552162	6.97542e-05	1	0.000801601	7.80962e-05	C	13	0.000460628	7.16529e-05	C
Right Frontal Orbital Cortex	Left Angular Gyrus	1621	9	0.000548341	5.75886e-05	86	0.000357759	4.99082e-05	C	22	0.000417936	5.84054e-05	C
Left Inferior Temporal Gyrus; temporooccipital part	Left Planum Polare	4163	10	0.000528477	6.74929e-05	36	0.000429583	4.90249e-05	C	5	0.000556957	6.29637e-05	C
Left Precuneous Cortex	Left Intracalcarine Cortex	2504	11	0.000527902	5.0428e-05	33	0.000441546	6.24438e-05	C	12	0.000484586	4.84493e-05	C
Left Planum Polare	Left Heschl's Gyrus (includes H1 and H2)	4651	12	0.0005118	4.55419e-05	40	0.000424909	6.03818e-05	C	14	0.000457175	4.42575e-05	C
Left Postcentral Gyrus	Right Thalamus	384	13	0.000496003	5.25289e-05	128	0.000323345	5.20795e-05	C	47	0.00032885	6.54237e-05	C
Left Frontal Orbital Cortex	Left Middle Temporal Gyrus; posterior division	549	14	0.000495544	4.9513e-05	21	0.000484405	7.29819e-05	C	30	0.000379918	5.16126e-05	C
Left Angular Gyrus	Right Middle Temporal Gyrus; anterior division	3543	15	0.00047109	4.51697e-05	88	0.000353611	6.52014e-05	C	37	0.000350907	6.29351e-05	C
Right Postcentral Gyrus	Right Paracingulate Gyrus	413	16	0.000463762	6.36361e-05	5	0.000752819	6.12146e-05	C	6	0.000552831	4.594e-05	C
Right Central Opercular Cortex	Right Planum Polare	3800	17	0.00045522	5.15133e-05	361	0.000229005	3.99299e-05	C	16	0.000431593	5.18025e-05	C
Left Lateral Occipital Cortex; inferior division	Right Amygdala	3933	18	0.000449363	4.83852e-05	176	0.000294425	4.86061e-05	C	38	0.000350146	5.00088e-05	C
Left Middle Temporal Gyrus; anterior division	Right Planum Polare	3826	19	0.000435512	5.16056e-05	296	0.000248837	6.57279e-05	C	245	0.000159269	6.46933e-05	C
Left Thalamus	Right Superior Parietal Lobule	348	20	0.000429824	4.51983e-05	355	0.000230569	5.03745e-05	C	32	0.000370978	5.65749e-05	C
Left Angular Gyrus	Right Inferior Frontal Gyrus; pars triangularis	3060	21	0.000426245	7.22573e-05	362	0.000228538	5.32202e-05	C	28	0.000394144	5.76932e-05	C
Right Occipital Fusiform Gyrus	Right Amygdala	3969	22	0.000425842	5.10749e-05	46	0.000413376	5.56377e-05	C	15	0.000432879	5.51092e-05	C
Right Middle Temporal Gyrus; posterior division	Right Subcallosal Cortex	2451	23	0.000425572	4.27241e-05	30	0.000448971	4.90719e-05	C	33	0.000368376	5.31453e-05	C
Left Postcentral Gyrus	Left Superior Temporal Gyrus; anterior division	4857	24	0.00041911	5.03743e-05	14	0.000509922	7.151e-05	C	21	0.000418879	5.22873e-05	C
Left Frontal Orbital Cortex	Right Inferior Frontal Gyrus; pars triangularis	3024	25	0.00041823	4.78777e-05	112	0.000338054	6.75844e-05	C	100	0.00024569	5.4375e-05	C
Right Middle Frontal Gyrus	Left Middle Temporal Gyrus; temporooccipital part	1843	26	0.000414482	5.47704e-05	31	0.000447443	5.2207e-05	C	39	0.000348403	5.45409e-05	C
Left Inferior Temporal Gyrus; temporooccipital part	Right Parietal Operculum Cortex	3149	27	0.000413082	5.76226e-05	10	0.000548419	5.85748e-05	C	35	0.000363922	4.25136e-05	C
Right Thalamus	Right Middle Temporal Gyrus; temporooccipital part	731	28	0.000409955	5.47669e-05	92	0.000351564	5.60489e-05	C	68	0.00028034	5.8065e-05	C
Right Middle Frontal Gyrus	Left Angular Gyrus	1609	29	0.000408521	6.4186e-05	269	0.000256749	4.4064e-05	C	34	0.000364043	4.57344e-05	C
Right Superior Parietal Lobule	Right Central Opercular Cortex	1737	30	0.000407392	4.92772e-05	29	0.000451672	4.42282e-05	C	20	0.000421238	4.71203e-05	C
Right Frontal Orbital Cortex	Right Hippocampus	1795	31	0.000407275	6.36955e-05	234	0.000266441	4.60046e-05	C	8	0.000516018	4.97141e-05	C
Left Frontal Orbital Cortex	Right Middle Temporal Gyrus; posterior division	651	32	0.000406272	4.41048e-05	105	0.000342317	6.29011e-05	C	75	0.000270184	4.90979e-05	C
Left Supramarginal Gyrus; posterior division	Left Inferior Frontal Gyrus; pars triangularis	2603	33	0.000404581	6.56083e-05	306	0.00024308	5.38151e-05	C	53	0.000314678	5.29006e-05	C
Left Temporal Fusiform Cortex; posterior division	Left Juxtapositional Lobule Cortex (formerly Supplementary Motor Cortex)	2975	34	0.000401948	5.15865e-05	282	0.000252663	4.59387e-05	C	154	0.000205207	4.5263e-05	C
Right Middle Temporal Gyrus; anterior division	Left Superior Temporal Gyrus; anterior division	4935	35	0.000400096	5.8026e-05	96	0.000348158	5.1889e-05	C	27	0.00039891	4.42928e-05	C
Right Postcentral Gyrus	Left Paracingulate Gyrus	602	36	0.000396955	5.89252e-05	12	0.00052068	5.29747e-05	C	18	0.000424774	5.24939e-05	C
Left Precuneous Cortex	Right Superior Temporal Gyrus; posterior division	1147	37	0.000388656	4.66276e-05	32	0.000443582	5.2631e-05	C	88	0.000253563	5.09881e-05	C
Right Inferior Frontal Gyrus; pars opercularis	Left Cuneal Cortex	3476	38	0.000378803	4.54886e-05	26	0.000458268	5.30982e-05	C	110	0.000239078	5.94546e-05	C
Left Insular Cortex	Right Inferior Frontal Gyrus; pars triangularis	3040	39	0.000374904	6.54107e-05	72	0.000377439	4.86511e-05	C	90	0.000250878	5.78649e-05	C
Right Precentral Gyrus	Left Supramarginal Gyrus; posterior division	1085	40	0.000366315	6.24008e-05	100	0.00034703	4.29446e-05	C	522	9.47982e-05	4.12479e-05	C
Left Precuneous Cortex	Left Lingual Gyrus	370	41	0.000365714	6.51259e-05	19	0.000487591	6.03041e-05	C	177	0.000190081	5.85339e-05	C
Left Temporal Pole	Left Thalamus	269	42	0.00036526	5.81953e-05	172	0.000295344	4.88737e-05	C	357	0.000130583	3.94587e-05	C
Right Lateral Occipital Cortex; superior division	Right Juxtapositional Lobule Cortex (formerly Supplementary Motor Cortex)	1894	43	0.000363282	4.94986e-05	266	0.000257022	4.17627e-05	C	74	0.000271192	5.69785e-05	C
Left Temporal Fusiform Cortex; posterior division	Left Angular Gyrus	1645	44	0.000363139	3.74608e-05	255	0.000258951	4.11852e-05	C	193	0.000181644	4.21241e-05	C
Left Temporal Occipital Fusiform Cortex	Right Amygdala	3990	45	0.00036221	3.62672e-05	759	0.000158368	4.16168e-05	C	816	5.68657e-05	4.31896e-05	C
Right Subcallosal Cortex	Right Parietal Operculum Cortex	3151	46	0.000356184	5.22187e-05	882	0.000146632	3.88856e-05		2390	-2.32285e-05	4.19797e-05	NP
Left Middle Frontal Gyrus	Left Middle Temporal Gyrus; anterior division	3578	47	0.000355447	5.7102e-05	1048	0.000130522	6.46697e-05	C	194	0.00018075	5.86007e-05	C
Right Middle Temporal Gyrus; temporooccipital part	Right Parahippocampal Gyrus; posterior division	4043	48	0.00035414	6.82473e-05	47	0.000407493	5.86011e-05	C	59	0.00029885	5.48936e-05	C
Right Postcentral Gyrus	Left Juxtapositional Lobule Cortex (formerly Supplementary Motor Cortex)	2933	49	0.000352769	4.82629e-05	13	0.00051509	4.42943e-05	C	25	0.000407641	5.05703e-05	C
Right Frontal Orbital Cortex	Left Middle Temporal Gyrus; temporooccipital part	1855	50	0.000351683	6.75156e-05	7	0.000619284	5.54443e-05	C	7	0.000537665	4.356e-05	C
Right Parietal Operculum Cortex	Right Parahippocampal Gyrus; posterior division	4084	51	0.00034996	6.79949e-05	241	0.000262167	6.0688e-05	C	181	0.000189252	7.20691e-05	C
Left Paracingulate Gyrus	Left Middle Temporal Gyrus; anterior division	3605	52	0.000346745	5.02489e-05	140	0.00031453	4.98733e-05	C	282	0.000146475	5.9691e-05	C
Left Hippocampus	Left Angular Gyrus	1648	53	0.000342609	7.44959e-05	51	0.000403668	6.80075e-05	C	126	0.000222631	4.31932e-05	C
Left Precuneous Cortex	Right Occipital Fusiform Gyrus	1397	54	0.000342455	4.84736e-05	432	0.000212735	4.46293e-05	C	633	7.85792e-05	5.17305e-05	C
Right Middle Frontal Gyrus	Right Putamen	874	55	0.000341156	6.53689e-05	98	0.000347797	5.82409e-05	C	142	0.000214451	4.83428e-05	C
Right Paracingulate Gyrus	Left Middle Temporal Gyrus; posterior division	557	56	0.000340799	5.30138e-05	258	0.00025844	4.0531e-05	C	371	0.000128272	5.25371e-05	C
Right Inferior Frontal Gyrus; pars triangularis	Left Subcallosal Cortex	3318	57	0.00034014	5.85957e-05	6	0.000743327	5.92518e-05	C	31	0.000372707	4.64343e-05	C
Left Supramarginal Gyrus; posterior division	Right Inferior Frontal Gyrus; pars triangularis	3050	58	0.00033918	7.10006e-05	93	0.000350103	6.56752e-05	C	92	0.000250248	4.92837e-05	C
Left Cuneal Cortex	Right Pallidum	4454	59	0.000331534	6.13024e-05	61	0.000393345	5.00633e-05	C	386	0.000124223	4.38671e-05	C
Right Heschl's Gyrus (includes H1 and H2)	Left Superior Temporal Gyrus; anterior division	4949	60	0.000330883	5.53607e-05	42	0.000422967	4.59296e-05	C	23	0.000413178	5.21386e-05	C
Left Middle Frontal Gyrus	Right Middle Temporal Gyrus; temporooccipital part	711	61	0.000329591	6.33898e-05	286	0.000251621	4.52858e-05	C	178	0.000190078	3.99692e-05	C
Left Precuneous Cortex	Left Heschl's Gyrus (includes H1 and H2)	4579	62	0.000328242	4.67689e-05	9	0.000573207	4.7044e-05	C	185	0.000187827	4.5388e-05	C
Left Precuneous Cortex	Left Planum Temporale	3179	63	0.000327529	5.15867e-05	16	0.000500975	4.60491e-05	C	207	0.000172958	4.44241e-05	C
Right Superior Parietal Lobule	Left Subcallosal Cortex	3266	64	0.000326898	5.60542e-05	396	0.000219943	5.55703e-05	C	130	0.000221188	3.70552e-05	C
Left Middle Temporal Gyrus; posterior division	Left Supramarginal Gyrus; posterior division	1114	65	0.000326395	5.67683e-05	284	0.000252106	3.88795e-05	C	230	0.000163799	3.65601e-05	C
Left Parietal Operculum Cortex	Left Superior Temporal Gyrus; anterior division	4927	66	0.000326353	5.76534e-05	62	0.000385941	6.32706e-05	C	46	0.00032962	4.72187e-05	C
Left Temporal Pole	Right Paracingulate Gyrus	422	67	0.000324472	6.08723e-05	161	0.000300951	8.06351e-05	C	45	0.00033046	4.90127e-05	C
Left Temporal Pole	Left Intracalcarine Cortex	2501	68	0.000323704	4.68399e-05	116	0.000334966	4.88393e-05	C	297	0.000142494	4.39509e-05	C
Right Middle Temporal Gyrus; anterior division	Right Amygdala	4000	69	0.000322273	5.5743e-05	124	0.000327996	5.52469e-05	C	49	0.000326918	5.24847e-05	C
Right Frontal Orbital Cortex	Left Supramarginal Gyrus; posterior division	1106	70	0.000321399	4.56401e-05	15	0.000501463	5.06421e-05	C	113	0.000236368	4.58685e-05	C
Right Postcentral Gyrus	Right Superior Temporal Gyrus; posterior division	1135	71	0.000321035	6.44142e-05	141	0.000313389	5.19278e-05	C	99	0.000246216	5.49066e-05	C
Left Frontal Pole	Left Inferior Temporal Gyrus; temporooccipital part	2279	72	0.000319474	4.72872e-05	475	0.000203712	4.37188e-05	C	274	0.000149399	3.72393e-05	C
Left Precentral Gyrus	Left Subcallosal Cortex	3245	73	0.000317992	5.4621e-05	179	0.000291596	4.62264e-05	C	352	0.000131473	4.31839e-05	C
Left Occipital Pole	Right Insular Cortex	575	74	0.000317719	5.4412e-05	63	0.000385598	5.05429e-05	C	48	0.000327473	6.32022e-05	C
Left Temporal Pole	Right Superior Temporal Gyrus; anterior division	4672	75	0.000317565	4.74723e-05	25	0.000461887	6.03663e-05	C	66	0.000287366	5.16178e-05	C
Right Postcentral Gyrus	Left Angular Gyrus	1603	76	0.000315623	5.79827e-05	323	0.000239546	5.46671e-05	C	107	0.000241544	4.51175e-05	C
Right Precentral Gyrus	Left Juxtapositional Lobule Cortex (formerly Supplementary Motor Cortex)	2930	77	0.000314895	4.78708e-05	80	0.000366711	4.16191e-05	C	24	0.000410114	4.61791e-05	C
Left Supramarginal Gyrus; anterior division	Left Superior Temporal Gyrus; anterior division	4891	78	0.000314279	5.49894e-05	18	0.000490171	5.65495e-05	C	26	0.000401913	5.36535e-05	C
Right Temporal Fusiform Cortex; posterior division	Right Parietal Operculum Cortex	3148	79	0.000314033	4.54927e-05	34	0.000439593	5.13932e-05	C	246	0.00015922	5.9521e-05	C
Left Thalamus	Left Planum Polare	4118	80	0.000309946	6.97539e-05	413	0.000215844	4.53338e-05	C	796	5.91082e-05	5.49677e-05	C
Right Inferior Frontal Gyrus; pars triangularis	Right Frontal Operculum Cortex	4543	81	0.000309921	5.45012e-05	75	0.000375038	6.29246e-05	C	50	0.000325355	5.212e-05	C
Right Precuneous Cortex	Right Planum Polare	3750	82	0.000308794	4.18605e-05	144	0.000311661	4.21081e-05	C	52	0.000323747	5.12195e-05	C
Left Thalamus	Right Supramarginal Gyrus; anterior division	1976	83	0.000308484	5.65147e-05	832	0.000152009	4.32025e-05	C	122	0.000226501	5.34863e-05	C
Right Angular Gyrus	Left Frontal Operculum Cortex	4216	84	0.000308195	4.91276e-05	17	0.000498159	5.13191e-05	C	17	0.000427909	6.54604e-05	C
Right Temporal Pole	Left Temporal Occipital Fusiform Cortex	2716	85	0.000306333	3.60312e-05	1971	7.12231e-05	4.49266e-05	NP	448	0.000107568	3.98246e-05
Left Cingulate Gyrus; posterior division	Right Middle Temporal Gyrus; anterior division	3529	86	0.000305014	5.36011e-05	278	0.000254037	5.55215e-05	C	133	0.000219828	5.77192e-05	C
Left Frontal Pole	Right Occipital Fusiform Gyrus	1379	87	0.000305008	5.39775e-05	1412	0.000102407	5.02595e-05	C	116	0.000233902	5.6461e-05	C
Right Paracingulate Gyrus	Right Middle Temporal Gyrus; anterior division	3515	88	0.000304329	4.85693e-05	73	0.000377356	5.09995e-05	C	121	0.000226961	5.23666e-05	C
Left Inferior Frontal Gyrus; pars opercularis	Left Cuneal Cortex	3467	89	0.000302608	5.29227e-05	11	0.000525687	5.01271e-05	C	64	0.000289264	3.95933e-05	C
Right Supramarginal Gyrus; anterior division	Left Accumbens	5113	90	0.000302338	4.86559e-05	471	0.000204276	4.36646e-05	C	144	0.00021369	4.13459e-05	C
Right Lateral Occipital Cortex; inferior division	Left Thalamus	271	91	0.000298879	5.76301e-05	886	0.0001459	4.62285e-05	C	156	0.000204698	3.79163e-05	C
Right Insular Cortex	Right Hippocampus	1804	92	0.000297433	4.11855e-05	189	0.000286141	5.76128e-05	C	339	0.000133887	4.69591e-05	C
Right Postcentral Gyrus	Left Superior Temporal Gyrus; anterior division	4858	93	0.000295722	6.1199e-05	148	0.000309255	4.48103e-05	C	41	0.000345134	4.73469e-05	C
Left Superior Parietal Lobule	Right Central Opercular Cortex	1742	94	0.000295103	4.47084e-05	165	0.000298522	3.30542e-05	C	146	0.000211711	3.7944e-05	C
Left Superior Parietal Lobule	Left Supramarginal Gyrus; posterior division	1112	95	0.000295008	8.23584e-05	84	0.00035841	4.55379e-05	C	76	0.000267808	4.44721e-05	C
Right Lateral Occipital Cortex; superior division	Left Middle Frontal Gyrus	31	96	0.000294995	4.69143e-05	216	0.000271445	3.73736e-05	C	464	0.000105169	3.62894e-05	C
Left Middle Frontal Gyrus	Right Temporal Pole	113	97	0.000294086	6.67485e-05	895	0.000145053	5.40182e-05	C	369	0.000128777	3.96034e-05	C
Left Middle Frontal Gyrus	Right Paracingulate Gyrus	414	98	0.00029218	5.5059e-05	43	0.000422151	5.14258e-05	C	95	0.000249029	4.77187e-05	C
Right Inferior Frontal Gyrus; pars opercularis	Left Superior Temporal Gyrus; anterior division	4924	99	0.000292092	6.82571e-05	104	0.000343726	4.69627e-05	C	112	0.000237118	4.59358e-05	C
Left Postcentral Gyrus	Left Juxtapositional Lobule Cortex (formerly Supplementary Motor Cortex)	2932	100	0.000291427	4.33941e-05	405	0.000218164	3.44872e-05	C	19	0.000423524	4.62113e-05	C
Right Angular Gyrus	Left Putamen	850	101	0.000290936	4.52774e-05	342	0.000232849	4.68488e-05	C	155	0.000205033	3.46139e-05	C
Right Frontal Pole	Left Accumbens	5050	102	0.000290073	6.15068e-05	180	0.000291459	4.58241e-05	C	261	0.000152806	5.04673e-05	C
Left Superior Temporal Gyrus; posterior division	Right Inferior Frontal Gyrus; pars triangularis	3053	103	0.000289784	4.39899e-05	265	0.00025721	5.42838e-05	C	231	0.000163453	5.25696e-05	C
Right Hippocampus	Right Inferior Frontal Gyrus; pars triangularis	3063	104	0.000289126	5.34357e-05	496	0.000201469	4.22409e-05	C	281	0.000146851	3.91946e-05	C
Right Insular Cortex	Right Inferior Frontal Gyrus; pars triangularis	3037	105	0.000289039	3.79511e-05	635	0.000176751	3.44967e-05	C	161	0.00020163	4.73583e-05	C
Right Precuneous Cortex	Right Middle Temporal Gyrus; anterior division	3495	106	0.00028825	7.53485e-05	1316	0.00010868	6.62333e-05	C	43	0.000341093	6.30995e-05	C
Right Superior Parietal Lobule	Left Parietal Operculum Cortex	2876	107	0.000287723	4.50142e-05	8	0.000580701	4.25972e-05	C	85	0.000254804	5.03839e-05	C
Left Middle Temporal Gyrus; posterior division	Right Planum Polare	3774	108	0.000287519	4.754e-05	3210	2.56655e-05	5.14413e-05	NP	479	0.00010183	4.63968e-05
Right Cingulate Gyrus; anterior division	Left Cuneal Cortex	3425	109	0.000286725	5.25181e-05	67	0.000382967	4.66991e-05	C	451	0.00010726	4.67195e-05	C
Right Thalamus	Right Middle Temporal Gyrus; posterior division	658	110	0.000284307	5.78436e-05	239	0.000262687	5.33877e-05	C	295	0.000142642	5.50935e-05	C
Left Superior Parietal Lobule	Left Superior Temporal Gyrus; posterior division	1256	111	0.00028411	6.29734e-05	581	0.000186213	5.92842e-05	C	202	0.000175498	4.62583e-05	C
Right Subcallosal Cortex	Left Parahippocampal Gyrus; posterior division	3391	112	0.000282361	3.82026e-05	781	0.000156215	5.09397e-05	C	1060	3.58809e-05	4.66082e-05	C
Left Postcentral Gyrus	Left Angular Gyrus	1602	113	0.000282322	4.23909e-05	95	0.000348289	4.18289e-05	C	36	0.000355561	4.4441e-05	C
Right Frontal Orbital Cortex	Right Middle Temporal Gyrus; anterior division	3511	114	0.000280392	5.27372e-05	117	0.000334709	4.0728e-05	C	149	0.000210198	5.10149e-05	C
Left Supramarginal Gyrus; posterior division	Left Temporal Fusiform Cortex; posterior division	1223	115	0.000279564	6.03209e-05	1057	0.000129409	4.82146e-05	C	190	0.000185649	3.72551e-05	C
Right Temporal Pole	Right Pallidum	4386	116	0.000279056	4.22044e-05	119	0.000332807	4.36349e-05	C	51	0.000323902	4.89872e-05	C
Right Thalamus	Right Insular Cortex	589	117	0.000277686	5.20901e-05	225	0.000268662	3.77349e-05	C	136	0.000218001	4.6971e-05	C
Right Angular Gyrus	Left Supramarginal Gyrus; posterior division	1111	118	0.000274977	5.30709e-05	233	0.000266586	4.89798e-05	C	349	0.000132162	3.85887e-05	C
Left Precuneous Cortex	Right Lingual Gyrus	209	119	0.000274303	5.15093e-05	83	0.000358484	5.09623e-05	C	131	0.000220481	4.49756e-05	C
Right Lateral Occipital Cortex; superior division	Right Lingual Gyrus	193	120	0.000273779	3.96648e-05	1069	0.000128326	2.73148e-05	C	456	0.000106424	3.42596e-05	C
Left Temporal Pole	Left Lateral Occipital Cortex; inferior division	152	121	0.000273582	5.70466e-05	307	0.000243061	6.6311e-05	C	67	0.000287114	4.05491e-05	C
Left Middle Frontal Gyrus	Right Pallidum	4379	122	0.000273558	5.62104e-05	516	0.000198254	4.14175e-05	C	608	8.30669e-05	4.59957e-05	C
Left Inferior Temporal Gyrus; posterior division	Left Middle Temporal Gyrus; anterior division	3609	123	0.000272458	4.73786e-05	993	0.00013396	4.98188e-05	C	201	0.000176488	4.74752e-05	C
Left Precuneous Cortex	Left Putamen	839	124	0.000269363	5.29793e-05	211	0.000277153	4.29444e-05	C	220	0.000167844	4.44398e-05	C
Left Inferior Frontal Gyrus; pars triangularis	Right Planum Polare	3813	125	0.000268983	6.17425e-05	1542	9.41567e-05	4.8852e-05	C	115	0.00023485	5.26532e-05	C
Right Temporal Pole	Left Angular Gyrus	1611	126	0.000268675	5.01921e-05	1155	0.000121225	4.68216e-05	C	244	0.000159318	4.83575e-05	C
Right Inferior Frontal Gyrus; pars opercularis	Left Planum Polare	4168	127	0.000268035	6.05781e-05	94	0.000348778	6.12494e-05	C	119	0.000232175	5.40599e-05	C
Left Frontal Operculum Cortex	Left Accumbens	5142	128	0.000267547	5.87245e-05	202	0.000280876	5.37632e-05	C	192	0.00018188	5.26341e-05	C
Right Frontal Pole	Left Precuneous Cortex	171	129	0.000267521	5.87751e-05	276	0.000254552	5.00896e-05	C	170	0.000194024	4.06132e-05	C
Right Central Opercular Cortex	Left Subcallosal Cortex	3299	130	0.000267387	5.5091e-05	796	0.000154959	4.36207e-05	C	118	0.000232364	4.17931e-05	C
Left Insular Cortex	Right Inferior Frontal Gyrus; pars opercularis	2665	131	0.000266804	5.86017e-05	1084	0.000126657	3.87604e-05	C	834	5.46214e-05	4.09721e-05	C
Right Paracingulate Gyrus	Right Cuneal Cortex	2375	132	0.000265124	5.2564e-05	196	0.000283843	5.40597e-05	C	71	0.000277404	4.68161e-05	C
Right Middle Temporal Gyrus; anterior division	Right Superior Temporal Gyrus; anterior division	4740	133	0.000263327	4.14812e-05	508	0.000199891	5.75564e-05	C	182	0.000188519	5.38892e-05	C
Right Lateral Occipital Cortex; superior division	Right Inferior Frontal Gyrus; pars opercularis	2631	134	0.000262792	4.86165e-05	259	0.000257963	4.06018e-05	C	272	0.000149685	4.68344e-05	C
Right Lateral Occipital Cortex; inferior division	Left Supramarginal Gyrus; anterior division	798	135	0.000262718	4.46735e-05	280	0.000252706	3.48967e-05	C	209	0.000171917	4.02978e-05	C
Right Occipital Fusiform Gyrus	Left Temporal Occipital Fusiform Cortex	2754	136	0.00026244	6.04642e-05	217	0.000270009	5.01694e-05	C	206	0.000174234	6.3102e-05	C
Left Precentral Gyrus	Left Juxtapositional Lobule Cortex (formerly Supplementary Motor Cortex)	2931	137	0.00026142	4.55643e-05	1065	0.000128567	3.25238e-05	C	477	0.000102147	4.48279e-05	C
Right Thalamus	Left Middle Temporal Gyrus; temporooccipital part	1858	138	0.000261237	6.65416e-05	169	0.000296975	6.23632e-05	C	44	0.000336995	4.88389e-05	C
Right Superior Parietal Lobule	Right Thalamus	404	139	0.000258915	5.44759e-05	466	0.000204844	4.53809e-05	C	141	0.000214467	4.8913e-05	C
Left Supramarginal Gyrus; anterior division	Left Parietal Operculum Cortex	2890	140	0.000258094	4.39997e-05	292	0.000250003	4.03855e-05	C	1526	8.0801e-06	5.90225e-05	C
Left Lateral Occipital Cortex; inferior division	Left Cingulate Gyrus; posterior division	920	141	0.000257926	5.31097e-05	193	0.000285925	4.323e-05	C	167	0.000195857	5.22007e-05	C
Left Thalamus	Left Caudate	969	142	0.00025729	4.20476e-05	1020	0.000132531	3.6898e-05	C	280	0.000147152	4.13534e-05	C
Left Paracingulate Gyrus	Left Superior Temporal Gyrus; anterior division	4886	143	0.000256932	4.4237e-05	127	0.000324404	5.39666e-05	C	518	9.51273e-05	4.40565e-05	C
Right Lateral Occipital Cortex; superior division	Right Hippocampus	1773	144	0.000256828	4.35694e-05	149	0.000308637	4.1869e-05	C	556	8.92128e-05	4.574e-05	C
Left Lingual Gyrus	Right Inferior Frontal Gyrus; pars opercularis	2655	145	0.000255687	4.48702e-05	228	0.000267814	5.24116e-05	C	29	0.000385158	4.59994e-05	C
Left Temporal Occipital Fusiform Cortex	Left Middle Temporal Gyrus; anterior division	3644	146	0.00025527	5.42646e-05	310	0.000242482	6.07466e-05	C	134	0.000218715	5.52418e-05	C
Left Planum Polare	Right Pallidum	4462	147	0.00025526	5.96304e-05	49	0.000406587	5.11719e-05	C	163	0.000199594	4.84732e-05	C
Right Precuneous Cortex	Right Superior Temporal Gyrus; anterior division	4665	148	0.000255054	3.78734e-05	55	0.000400169	5.14892e-05	C	409	0.000117695	3.63677e-05	C
Right Angular Gyrus	Left Central Opercular Cortex	1305	149	0.000254742	5.62538e-05	293	0.000249823	4.42737e-05	C	480	0.000101818	4.01021e-05	C
Right Superior Frontal Gyrus	Right Supracalcarine Cortex	4960	150	0.000252219	3.40427e-05	236	0.000265112	3.42234e-05	C	143	0.000214242	4.78872e-05	C
Right Angular Gyrus	Right Amygdala	3946	151	0.000251831	4.06446e-05	115	0.000335683	5.1266e-05	C	200	0.000177211	3.67282e-05	C
Right Superior Temporal Gyrus; posterior division	Left Planum Polare	4143	152	0.000251468	4.60901e-05	37	0.000429434	5.3376e-05	C	172	0.000193861	6.34682e-05	C
Left Middle Frontal Gyrus	Left Supracalcarine Cortex	5159	153	0.000251103	4.54466e-05	382	0.000223086	4.3451e-05	C	432	0.00011184	4.76e-05	C
Right Middle Temporal Gyrus; temporooccipital part	Left Temporal Occipital Fusiform Cortex	2739	154	0.000250928	6.58372e-05	970	0.000136426	6.86185e-05	C	94	0.000249367	4.01427e-05	C
Left Occipital Fusiform Gyrus	Left Subcallosal Cortex	3295	155	0.000250398	7.48165e-05	565	0.000188161	5.35268e-05	C	42	0.000341832	4.83482e-05	C
Right Juxtapositional Lobule Cortex (formerly Supplementary Motor Cortex)	Right Inferior Frontal Gyrus; pars opercularis	2690	156	0.000250196	5.25361e-05	69	0.000380462	4.9377e-05	C	132	0.000219976	4.3726e-05	C
Right Middle Temporal Gyrus; temporooccipital part	Right Hippocampus	1808	157	0.000249935	5.79673e-05	530	0.000195066	3.72069e-05	C	284	0.000145752	4.79842e-05	C
Left Temporal Pole	Left Paracingulate Gyrus	611	158	0.000249512	4.23585e-05	459	0.00020614	3.98912e-05	C	78	0.000263127	4.83005e-05	C
Left Hippocampus	Left Middle Temporal Gyrus; temporooccipital part	1882	159	0.000247928	7.13934e-05	102	0.000344897	5.72666e-05	C	117	0.000233733	5.59047e-05	C
Left Planum Temporale	Left Superior Temporal Gyrus; anterior division	4931	160	0.000247379	4.65022e-05	41	0.000423981	4.63624e-05	C	84	0.000255187	3.12556e-05	C
Right Precentral Gyrus	Left Angular Gyrus	1600	161	0.000246243	6.73917e-05	223	0.00026923	6.31231e-05	C	468	0.000104377	4.36477e-05	C
Left Cingulate Gyrus; posterior division	Left Intracalcarine Cortex	2528	162	0.000245122	4.93971e-05	74	0.000376065	3.79627e-05	C	709	6.97405e-05	3.97404e-05	C
Left Hippocampus	Left Amygdala	3707	163	0.000244562	4.05846e-05	78	0.000367538	4.19689e-05	C	219	0.000169023	3.91693e-05	C
Left Precentral Gyrus	Right Angular Gyrus	440	164	0.000244418	4.31341e-05	398	0.000219391	3.31375e-05	C	639	7.7974e-05	3.4271e-05	C
Right Precentral Gyrus	Left Intracalcarine Cortex	2489	165	0.000243905	4.35716e-05	653	0.0001738	3.18889e-05	C	321	0.000138574	3.84923e-05	C
Right Thalamus	Left Superior Temporal Gyrus; posterior division	1253	166	0.000243052	5.43123e-05	717	0.000164117	5.43162e-05	C	56	0.000309336	6.72484e-05	C
Right Postcentral Gyrus	Right Middle Temporal Gyrus; posterior division	637	167	0.00024294	4.44984e-05	174	0.000295105	4.90898e-05	C	108	0.000240816	5.14427e-05	C
Right Inferior Temporal Gyrus; posterior division	Right Inferior Frontal Gyrus; pars triangularis	3048	168	0.000241307	5.47656e-05	210	0.000277858	5.24271e-05	C	512	9.61459e-05	4.52505e-05	C
Right Parahippocampal Gyrus; posterior division	Left Supracalcarine Cortex	5241	169	0.000240684	4.04627e-05	393	0.000220488	4.26135e-05	C	258	0.000153884	5.35221e-05	C
Left Juxtapositional Lobule Cortex (formerly Supplementary Motor Cortex)	Right Pallidum	4448	170	0.000239988	4.73335e-05	214	0.000274226	4.00463e-05	C	362	0.000130117	3.90983e-05	C
Left Inferior Temporal Gyrus; temporooccipital part	Right Middle Temporal Gyrus; anterior division	3554	171	0.000239535	4.7537e-05	360	0.00022947	4.62974e-05	C	614	8.16086e-05	4.0211e-05	C
Right Angular Gyrus	Right Inferior Frontal Gyrus; pars triangularis	3033	172	0.000238432	5.17309e-05	170	0.00029686	4.29124e-05	C	322	0.000138519	4.68266e-05	C
Left Supramarginal Gyrus; posterior division	Left Temporal Occipital Fusiform Cortex	2748	173	0.00023807	5.05466e-05	628	0.000178152	4.47328e-05	C	569	8.75825e-05	3.67588e-05	C
Right Thalamus	Left Parahippocampal Gyrus; anterior division	2803	174	0.000237985	6.70921e-05	1014	0.000132812	6.08484e-05	C	307	0.000140819	4.46547e-05	C
Right Angular Gyrus	Right Juxtapositional Lobule Cortex (formerly Supplementary Motor Cortex)	1921	175	0.00023772	4.86359e-05	725	0.00016303	4.39996e-05	C	129	0.000221668	4.50918e-05	C
Right Superior Parietal Lobule	Left Superior Temporal Gyrus; posterior division	1251	176	0.000237388	6.69088e-05	108	0.000340971	5.74753e-05	C	531	9.27875e-05	5.11125e-05	C
Right Putamen	Left Cuneal Cortex	3445	177	0.000236605	4.27891e-05	337	0.000234664	3.67556e-05	C	863	5.23487e-05	4.13142e-05	C
Right Temporal Pole	Right Juxtapositional Lobule Cortex (formerly Supplementary Motor Cortex)	1906	178	0.00023508	4.28593e-05	206	0.000279374	3.35758e-05	C	171	0.000193919	4.2756e-05	C
Left Middle Temporal Gyrus; posterior division	Left Middle Temporal Gyrus; anterior division	3603	179	0.000234324	3.89752e-05	370	0.000227093	6.01032e-05	C	437	0.000110027	5.49769e-05	C
Left Frontal Pole	Left Lateral Occipital Cortex; superior division	2	180	0.000233332	4.69375e-05	1581	9.12747e-05	3.41387e-05	NP	227	0.000165438	3.17624e-05
Right Frontal Pole	Left Middle Temporal Gyrus; anterior division	3570	181	0.00023326	4.91535e-05	1094	0.000125717	5.27136e-05		2952	-3.75745e-05	5.1947e-05	NP
Right Precuneous Cortex	Right Temporal Pole	114	182	0.000233233	5.0404e-05	1185	0.000119259	4.90037e-05	C	601	8.37846e-05	4.96469e-05	C
Left Middle Temporal Gyrus; temporooccipital part	Right Amygdala	3977	183	0.000233205	4.67092e-05	549	0.000191106	5.25768e-05	C	63	0.000290414	4.62435e-05	C
Right Middle Temporal Gyrus; posterior division	Right Planum Temporale	3864	184	0.000232662	4.46014e-05	529	0.000195312	4.40336e-05	C	294	0.000142809	4.1826e-05	C
Right Superior Frontal Gyrus	Right Parahippocampal Gyrus; anterior division	2155	185	0.000231976	4.09575e-05	755	0.000159175	3.26903e-05	C	287	0.00014515	4.87761e-05	C
Left Intracalcarine Cortex	Right Inferior Frontal Gyrus; pars opercularis	2699	186	0.000230809	3.71005e-05	142	0.000312041	3.86685e-05	C	361	0.000130366	4.72686e-05	C
Right Middle Temporal Gyrus; posterior division	Left Cingulate Gyrus; anterior division	1576	187	0.000229346	5.12967e-05	103	0.000344523	3.6394e-05	C	271	0.000149834	4.79974e-05	C
Left Frontal Pole	Left Lingual Gyrus	352	188	0.000228975	4.60603e-05	456	0.000206741	5.02015e-05	C	392	0.000122194	4.80453e-05	C
Left Juxtapositional Lobule Cortex (formerly Supplementary Motor Cortex)	Right Middle Temporal Gyrus; anterior division	3563	189	0.000228135	5.16856e-05	114	0.000337328	5.07314e-05	C	55	0.000313465	4.47367e-05	C
Right Precentral Gyrus	Left Middle Frontal Gyrus	32	190	0.000228033	4.62184e-05	82	0.000358732	4.08007e-05	C	54	0.000314428	4.16962e-05	C
Right Central Opercular Cortex	Right Superior Temporal Gyrus; anterior division	4715	191	0.000227947	4.60509e-05	545	0.000191474	3.03204e-05	C	40	0.00034813	4.64512e-05	C
Left Cuneal Cortex	Left Accumbens	5133	192	0.000227572	3.83307e-05	517	0.000198099	3.21563e-05	C	1076	3.47957e-05	4.63882e-05	C
Left Lateral Occipital Cortex; superior division	Right Inferior Frontal Gyrus; pars opercularis	2630	193	0.00022734	5.50547e-05	295	0.000248846	4.67717e-05	C	97	0.000247884	3.73045e-05	C
Right Caudate	Left Superior Temporal Gyrus; anterior division	4897	194	0.00022647	4.28936e-05	1002	0.000133552	3.79921e-05	C	592	8.50394e-05	4.72824e-05	C
Right Superior Frontal Gyrus	Left Intracalcarine Cortex	2495	195	0.000226132	3.83426e-05	70	0.000379745	4.09506e-05	C	104	0.000243128	4.57643e-05	C
Left Supramarginal Gyrus; anterior division	Left Inferior Frontal Gyrus; pars triangularis	2596	196	0.000225675	5.61075e-05	452	0.00020775	3.83592e-05	C	487	0.000100748	3.94309e-05	C
Left Parahippocampal Gyrus; posterior division	Left Frontal Operculum Cortex	4268	197	0.000224804	5.05254e-05	434	0.000212465	5.94016e-05	C	925	4.61687e-05	4.44651e-05	C
Right Superior Frontal Gyrus	Left Middle Temporal Gyrus; anterior division	3580	198	0.00022466	4.61626e-05	505	0.000200371	4.30354e-05		2343	-2.19126e-05	5.0099e-05	NP
Left Precuneous Cortex	Right Supracalcarine Cortex	4969	199	0.000224506	5.79381e-05	109	0.000338889	4.96798e-05	C	264	0.000152055	4.2965e-05	C
Left Superior Frontal Gyrus	Right Planum Polare	3753	200	0.000224395	4.11036e-05	2494	4.8612e-05	3.07343e-05	NP	562	8.85309e-05	4.38736e-05
Left Intracalcarine Cortex	Left Subcallosal Cortex	3311	201	0.000223953	5.99539e-05	1285	0.000111135	5.52343e-05	C	183	0.000188329	5.09061e-05	C
Left Frontal Pole	Right Occipital Pole	56	202	0.000223592	6.3341e-05	2034	6.79603e-05	4.32827e-05	NP	124	0.000225908	4.11318e-05
Left Middle Frontal Gyrus	Left Frontal Orbital Cortex	218	203	0.000222788	5.50578e-05	1010	0.000133035	4.19968e-05	C	158	0.000202733	4.4196e-05	C
Left Putamen	Left Inferior Frontal Gyrus; pars triangularis	2597	204	0.000222474	6.01734e-05	1500	9.65507e-05	3.96598e-05	C	519	9.50735e-05	4.8282e-05	C
Right Postcentral Gyrus	Right Thalamus	385	205	0.00022199	6.07898e-05	911	0.000143389	4.95335e-05	C	302	0.000141546	5.6791e-05	C
Left Putamen	Right Inferior Frontal Gyrus; pars triangularis	3044	206	0.000221262	4.63825e-05	1046	0.000130558	4.30023e-05	C	436	0.000110465	4.78589e-05	C
Left Superior Parietal Lobule	Left Superior Temporal Gyrus; anterior division	4882	207	0.000220286	5.00566e-05	309	0.000242675	5.58389e-05	C	218	0.000169394	4.24405e-05	C
Left Lateral Occipital Cortex; inferior division	Left Middle Temporal Gyrus; anterior division	3587	208	0.000219736	5.09714e-05	510	0.00019904	5.74137e-05	C	150	0.000209802	4.30097e-05	C
Left Frontal Pole	Left Middle Temporal Gyrus; anterior division	3571	209	0.000219134	4.51183e-05	610	0.000181426	5.7828e-05	C	304	0.000141188	5.89289e-05	C
Right Inferior Temporal Gyrus; posterior division	Right Parietal Operculum Cortex	3126	210	0.000218598	4.53862e-05	45	0.00041525	4.49786e-05	C	462	0.000105424	3.60541e-05	C
Left Postcentral Gyrus	Right Subcallosal Cortex	2421	211	0.000218361	4.72847e-05	131	0.000320707	4.01013e-05	C	70	0.000278817	4.55609e-05	C
Left Precentral Gyrus	Left Supramarginal Gyrus; posterior division	1086	212	0.000218291	7.13253e-05	2731	4.01808e-05	3.42787e-05	NP	151	0.000209781	4.81043e-05
Right Frontal Orbital Cortex	Right Parahippocampal Gyrus; anterior division	2170	213	0.000217958	5.40934e-05	194	0.000285794	4.9861e-05	C	169	0.000195164	4.42379e-05	C
Right Cuneal Cortex	Right Parahippocampal Gyrus; posterior division	4074	214	0.000217209	3.92515e-05	3272	2.34379e-05	2.55013e-05	NP	478	0.000102116	2.79306e-05
Left Superior Parietal Lobule	Left Inferior Frontal Gyrus; pars triangularis	2587	215	0.000217179	6.05634e-05	44	0.000419798	5.07643e-05	C	600	8.3939e-05	4.3061e-05	C
Right Caudate	Left Inferior Frontal Gyrus; pars triangularis	2602	216	0.00021681	6.84913e-05	136	0.000316981	4.28272e-05	C	89	0.000253052	4.07409e-05	C
Right Insular Cortex	Left Subcallosal Cortex	3274	217	0.000216751	5.77517e-05	1060	0.00012905	3.96888e-05	C	391	0.00012244	4.47078e-05	C
Right Hippocampus	Right Planum Polare	3801	218	0.000215403	4.47567e-05	634	0.000176824	4.59563e-05	C	1016	3.91554e-05	5.57981e-05	C
Right Lingual Gyrus	Left Angular Gyrus	1616	219	0.000214933	4.49738e-05	673	0.000171098	3.70969e-05		2581	-2.78968e-05	4.52118e-05	NP
Right Temporal Pole	Left Lateral Occipital Cortex; inferior division	151	220	0.000214779	4.07361e-05	2547	4.71445e-05	3.78405e-05	NP	221	0.000167728	4.15133e-05
Left Middle Frontal Gyrus	Right Temporal Occipital Fusiform Cortex	1439	221	0.000214739	4.52534e-05	511	0.000199025	4.17823e-05	C	472	0.000103426	3.77427e-05	C
Left Frontal Orbital Cortex	Left Angular Gyrus	1617	222	0.000214041	5.09336e-05	1198	0.000118528	5.55398e-05	C	164	0.000196524	5.15463e-05	C
Right Angular Gyrus	Right Frontal Operculum Cortex	4495	223	0.000213977	5.43154e-05	1169	0.000120331	4.14955e-05	C	689	7.19515e-05	4.92591e-05	C
Right Paracingulate Gyrus	Right Middle Temporal Gyrus; posterior division	659	224	0.00021264	4.87233e-05	372	0.000225771	5.70792e-05	C	139	0.000215536	4.80124e-05	C
Right Occipital Pole	Right Middle Temporal Gyrus; posterior division	641	225	0.000211473	5.35973e-05	126	0.000326135	4.99953e-05	C	650	7.72102e-05	3.9591e-05	C
Left Superior Temporal Gyrus; posterior division	Right Planum Temporale	3878	226	0.000210503	5.52272e-05	303	0.000244405	5.07901e-05	C	138	0.00021605	4.14501e-05	C
Left Lingual Gyrus	Left Cingulate Gyrus; posterior division	930	227	0.000210105	4.95706e-05	27	0.00045345	5.2214e-05	C	627	7.92006e-05	3.90773e-05	C
Right Paracingulate Gyrus	Left Inferior Frontal Gyrus; pars opercularis	2045	228	0.000209519	3.76438e-05	1018	0.000132623	4.64427e-05	C	127	0.000222395	3.57466e-05	C
Left Precentral Gyrus	Left Superior Temporal Gyrus; posterior division	1230	229	0.000208676	4.60761e-05	543	0.000192234	5.13264e-05	C	406	0.00011817	4.87653e-05	C
Left Precuneous Cortex	Right Superior Temporal Gyrus; anterior division	4675	230	0.000208518	3.95205e-05	135	0.000317169	4.15238e-05	C	520	9.48536e-05	4.45326e-05	C
Left Inferior Temporal Gyrus; posterior division	Right Parietal Operculum Cortex	3120	231	0.000208281	4.86174e-05	227	0.000268066	4.38459e-05	C	215	0.000170242	4.03181e-05	C
Left Precentral Gyrus	Left Temporal Fusiform Cortex; posterior division	1181	232	0.00020765	4.00067e-05	616	0.000180439	4.26225e-05	C	58	0.000300749	4.71109e-05	C
Left Precentral Gyrus	Left Intracalcarine Cortex	2490	233	0.000207441	5.34766e-05	57	0.000399305	4.75468e-05	C	148	0.000210619	5.07514e-05	C
Left Frontal Pole	Left Paracingulate Gyrus	596	234	0.000207287	5.12955e-05	53	0.000402529	4.53653e-05	C	123	0.000226122	4.30463e-05	C
Right Thalamus	Right Supramarginal Gyrus; anterior division	1981	235	0.000207091	4.52234e-05	237	0.000263565	4.04763e-05	C	1403	1.42916e-05	4.3558e-05	C
Right Postcentral Gyrus	Right Inferior Frontal Gyrus; pars triangularis	3010	236	0.000206383	4.76145e-05	533	0.000194696	4.16284e-05	C	120	0.000228383	3.99524e-05	C
Left Hippocampus	Left Parahippocampal Gyrus; posterior division	3373	237	0.000205066	3.61328e-05	325	0.000238733	2.70753e-05	C	306	0.000141105	4.86019e-05	C
Left Temporal Pole	Right Thalamus	394	238	0.000204619	4.9714e-05	1240	0.00011517	4.54969e-05	C	168	0.000195634	4.5504e-05	C
Left Temporal Fusiform Cortex; posterior division	Left Intracalcarine Cortex	2534	239	0.000204075	3.9021e-05	340	0.000233611	4.05502e-05	C	771	6.28635e-05	3.32821e-05	C
Left Lateral Occipital Cortex; superior division	Left Frontal Orbital Cortex	212	240	0.000204031	6.24107e-05	1610	8.95043e-05	3.55822e-05	NP	906	4.79974e-05	3.94563e-05
Right Superior Frontal Gyrus	Right Heschl's Gyrus (includes H1 and H2)	4763	241	0.000203992	3.45028e-05	71	0.000377956	4.82567e-05	C	213	0.000170903	4.22074e-05	C
Left Superior Parietal Lobule	Left Angular Gyrus	1627	242	0.000203939	4.09814e-05	1070	0.000128317	4.0933e-05	C	184	0.000188146	3.2255e-05	C
Right Planum Polare	Left Accumbens	5137	243	0.000203511	4.57555e-05	1227	0.000115872	4.6008e-05	C	622	7.99309e-05	4.95131e-05	C
Right Cingulate Gyrus; posterior division	Right Intracalcarine Cortex	2104	244	0.000203398	3.86091e-05	419	0.000214698	4.52881e-05	C	843	5.40019e-05	2.97964e-05	C
Left Precuneous Cortex	Right Heschl's Gyrus (includes H1 and H2)	4772	245	0.000203296	4.93614e-05	238	0.000263464	4.22611e-05	C	98	0.000246738	4.50738e-05	C
Right Lateral Occipital Cortex; inferior division	Right Supramarginal Gyrus; anterior division	1971	246	0.000202976	5.05001e-05	182	0.000290917	4.00184e-05	C	419	0.000116151	4.4862e-05	C
Right Paracingulate Gyrus	Right Putamen	890	247	0.000201908	5.28183e-05	145	0.000311482	4.45193e-05	C	435	0.000110966	3.38874e-05	C
Right Caudate	Left Occipital Fusiform Gyrus	1531	248	0.000201787	4.12296e-05	593	0.000184337	3.90432e-05	C	557	8.9164e-05	4.13035e-05	C
Right Heschl's Gyrus (includes H1 and H2)	Left Accumbens	5148	249	0.000200813	4.42965e-05	468	0.000204757	4.42713e-05		1598	4.81049e-06	3.84385e-05	NP
Left Planum Temporale	Right Frontal Operculum Cortex	4545	250	0.000200686	6.77274e-05	391	0.000221381	4.5452e-05	C	60	0.000297125	5.59875e-05	C
Left Frontal Pole	Left Occipital Fusiform Gyrus	1486	251	0.000200113	4.26749e-05	1482	9.81248e-05	4.25012e-05	C	242	0.000160633	4.39988e-05	C
Left Frontal Pole	Left Occipital Pole	92	252	0.000200091	6.7546e-05	585	0.000185662	4.81918e-05	C	232	0.000163267	4.35274e-05	C
Right Cingulate Gyrus; posterior division	Left Central Opercular Cortex	1299	253	0.000199705	4.01129e-05	1166	0.000120666	4.56102e-05		1902	-7.33702e-06	5.09806e-05	NP
Left Occipital Pole	Right Central Opercular Cortex	1725	254	0.000199123	4.37635e-05	52	0.000403301	5.76078e-05	C	174	0.000192555	4.50536e-05	C
Right Temporal Pole	Left Paracingulate Gyrus	610	255	0.000198358	4.87072e-05	710	0.000164854	6.10256e-05	C	102	0.000244535	6.33496e-05	C
Right Angular Gyrus	Right Parahippocampal Gyrus; posterior division	4035	256	0.000198169	4.83475e-05	3632	1.24169e-05	4.67241e-05	NP	86	0.000254622	3.58942e-05
Left Central Opercular Cortex	Left Parietal Operculum Cortex	2901	257	0.00019702	4.47909e-05	1389	0.000103606	3.70021e-05	C	657	7.61955e-05	5.13053e-05	C
Left Caudate	Right Supramarginal Gyrus; anterior division	1997	258	0.000196989	4.8301e-05	650	0.000174316	3.91067e-05	C	320	0.00013865	4.72398e-05	C
Left Frontal Pole	Right Paracingulate Gyrus	407	259	0.000196227	4.27489e-05	58	0.000395661	3.65874e-05	C	210	0.000171197	3.53085e-05	C
Right Lateral Occipital Cortex; inferior division	Right Parietal Operculum Cortex	3099	260	0.0001955	4.99321e-05	537	0.000194123	4.57809e-05	C	481	0.000101773	4.69755e-05	C
Right Precentral Gyrus	Left Lingual Gyrus	355	261	0.000195308	4.26875e-05	1311	0.000108899	3.04149e-05	C	337	0.000134946	3.99295e-05	C
Right Precuneous Cortex	Left Accumbens	5059	262	0.000195255	3.83992e-05	326	0.000238441	4.21852e-05		4912	-9.84109e-05	4.05269e-05	NP
Right Planum Polare	Right Pallidum	4458	263	0.00019454	4.83095e-05	988	0.00013472	4.4215e-05		1967	-9.6037e-06	3.36218e-05	NP
Left Precentral Gyrus	Right Middle Frontal Gyrus	83	264	0.000193516	3.39461e-05	647	0.000174464	3.53715e-05	C	373	0.000128042	3.14931e-05	C
Left Superior Temporal Gyrus; posterior division	Left Parietal Operculum Cortex	2900	265	0.000191577	4.81107e-05	281	0.000252671	4.28337e-05	C	137	0.000216181	3.50916e-05	C
Right Superior Parietal Lobule	Left Cingulate Gyrus; posterior division	929	266	0.000191368	4.61234e-05	2469	4.97143e-05	4.67751e-05	NP	753	6.50897e-05	4.66481e-05
Right Planum Temporale	Right Superior Temporal Gyrus; anterior division	4744	267	0.00019071	4.23777e-05	732	0.000162101	4.08577e-05	C	364	0.000129862	4.03743e-05	C
Left Occipital Pole	Left Inferior Frontal Gyrus; pars triangularis	2570	268	0.000190582	5.00167e-05	808	0.000153728	3.38518e-05	C	235	0.000162693	3.6096e-05	C
Right Lateral Occipital Cortex; inferior division	Left Cingulate Gyrus; posterior division	921	269	0.000190475	5.45953e-05	60	0.000394101	5.57039e-05	C	223	0.000167017	4.69244e-05	C
Left Lingual Gyrus	Right Inferior Temporal Gyrus; temporooccipital part	1680	270	0.000190253	4.10313e-05	379	0.000224211	3.78653e-05	C	644	7.76593e-05	3.6536e-05	C
Left Superior Frontal Gyrus	Right Pallidum	4383	271	0.000190151	4.69083e-05	498	0.000201464	4.02815e-05	C	1470	1.0992e-05	3.34491e-05	C
Right Postcentral Gyrus	Right Superior Temporal Gyrus; anterior division	4663	272	0.000189959	5.05133e-05	2107	6.42229e-05	4.01567e-05	NP	1303	2.04238e-05	3.95193e-05	C
Right Angular Gyrus	Left Insular Cortex	696	273	0.000189679	4.69193e-05	341	0.000233452	5.13537e-05	C	567	8.7902e-05	3.72109e-05	C
Right Lateral Occipital Cortex; superior division	Left Hippocampus	1329	274	0.00018961	3.84806e-05	338	0.000234175	4.2045e-05	C	269	0.000150355	3.47683e-05	C
Left Occipital Pole	Right Supramarginal Gyrus; posterior division	510	275	0.000188363	4.16809e-05	312	0.000241894	4.92891e-05	C	815	5.69224e-05	3.93843e-05	C
Right Precuneous Cortex	Left Intracalcarine Cortex	2494	276	0.000188164	4.92028e-05	626	0.000178284	4.22051e-05	C	731	6.76112e-05	2.91856e-05	C
Left Cingulate Gyrus; posterior division	Left Occipital Fusiform Gyrus	1528	277	0.000188019	5.00986e-05	23	0.000468144	6.5136e-05	C	444	0.000108636	4.26405e-05	C
Left Lateral Occipital Cortex; inferior division	Right Cuneal Cortex	2363	278	0.000187902	3.75066e-05	3065	3.02907e-05	4.66877e-05	NP	1050	3.69741e-05	3.06888e-05
Right Thalamus	Left Pallidum	4306	279	0.000187613	5.20911e-05	68	0.000380649	3.77895e-05	C	147	0.000211284	4.66755e-05	C
Left Middle Frontal Gyrus	Left Thalamus	261	280	0.00018711	4.65058e-05	1679	8.62634e-05	3.27028e-05	NP	1381	1.57597e-05	3.94106e-05
Left Temporal Fusiform Cortex; posterior division	Left Middle Temporal Gyrus; anterior division	3619	281	0.000187068	5.66756e-05	1099	0.000125436	4.96801e-05		1692	-4.08037e-08	3.6342e-05	NP
Right Cingulate Gyrus; anterior division	Right Cuneal Cortex	2368	282	0.000186366	4.42097e-05	188	0.000286398	4.5231e-05	C	760	6.4074e-05	4.56612e-05	C
Left Postcentral Gyrus	Right Inferior Frontal Gyrus; pars opercularis	2634	283	0.000186292	4.69297e-05	1349	0.000106447	4.33416e-05	C	114	0.000235932	4.32639e-05	C
Right Precuneous Cortex	Left Hippocampus	1335	284	0.000185976	4.39601e-05	1445	0.000100284	4.52492e-05		1667	1.67872e-06	4.95399e-05	NP
Right Inferior Temporal Gyrus; posterior division	Left Cingulate Gyrus; anterior division	1585	285	0.000185437	5.11338e-05	110	0.00033845	3.92329e-05	C	179	0.000189685	4.22502e-05	C
Left Thalamus	Right Supramarginal Gyrus; posterior division	519	286	0.000185096	5.60055e-05	493	0.000201949	3.72371e-05	C	401	0.000119727	4.63877e-05	C
Right Cingulate Gyrus; posterior division	Left Lingual Gyrus	375	287	0.000185054	4.45061e-05	154	0.00030423	4.89429e-05	C	325	0.000137382	4.15544e-05	C
Right Postcentral Gyrus	Left Middle Temporal Gyrus; temporooccipital part	1837	288	0.000184982	4.59525e-05	542	0.000192616	4.20818e-05	C	616	8.11527e-05	3.80574e-05	C
Right Precentral Gyrus	Right Hippocampus	1774	289	0.000184585	4.8221e-05	150	0.000308591	4.30388e-05	C	311	0.000140178	5.18796e-05	C
Right Supramarginal Gyrus; posterior division	Right Supramarginal Gyrus; anterior division	1985	290	0.000183834	5.03212e-05	346	0.00023212	4.87671e-05	C	205	0.000174833	4.96988e-05	C
Left Frontal Pole	Left Superior Parietal Lobule	466	291	0.000183739	4.32587e-05	91	0.000351716	3.78415e-05	C	173	0.0001932	3.94388e-05	C
Left Lateral Occipital Cortex; superior division	Right Amygdala	3918	292	0.000183613	3.49581e-05	727	0.000162956	3.791e-05	C	1481	1.01844e-05	3.26942e-05	C
Left Middle Frontal Gyrus	Right Cingulate Gyrus; anterior division	239	293	0.000183275	5.14548e-05	277	0.000254312	4.5176e-05	C	57	0.000302712	3.95954e-05	C
Left Lateral Occipital Cortex; superior division	Left Inferior Frontal Gyrus; pars opercularis	2018	294	0.000182931	4.48933e-05	173	0.000295202	4.0131e-05	C	493	9.78407e-05	3.35311e-05	C
Right Temporal Fusiform Cortex; posterior division	Left Supracalcarine Cortex	5218	295	0.000182756	3.4068e-05	359	0.000229538	3.77291e-05	C	326	0.000136917	3.6325e-05	C
Left Thalamus	Left Inferior Frontal Gyrus; pars triangularis	2579	296	0.000182145	5.61931e-05	339	0.000233772	4.63717e-05	C	379	0.000126792	4.46929e-05	C
Left Thalamus	Left Superior Temporal Gyrus; anterior division	4874	297	0.000182011	5.81611e-05	1706	8.47681e-05	4.03842e-05	NP	384	0.000125082	4.14983e-05
Left Paracingulate Gyrus	Left Hippocampus	1361	298	0.00018055	4.47524e-05	1147	0.000121624	6.02988e-05	C	195	0.000179621	4.05156e-05	C
Right Superior Parietal Lobule	Right Insular Cortex	587	299	0.000180301	4.41936e-05	4406	-1.38932e-05	2.69582e-05	NP	1682	7.51125e-07	3.54027e-05	NP
Right Superior Frontal Gyrus	Right Superior Parietal Lobule	335	300	0.000180273	4.12065e-05	559	0.000189713	2.88707e-05	C	83	0.000255842	3.20787e-05	C
Right Temporal Pole	Right Paracingulate Gyrus	421	301	0.000179475	5.67256e-05	155	0.000303819	4.91675e-05	C	236	0.000161519	4.52539e-05	C
Right Temporal Fusiform Cortex; posterior division	Left Intracalcarine Cortex	2552	302	0.000179188	3.65017e-05	152	0.000307941	4.0104e-05	C	665	7.49821e-05	3.96938e-05	C
Left Occipital Pole	Right Thalamus	392	303	0.000178782	4.1801e-05	2664	4.26637e-05	3.86908e-05	NP	748	6.54524e-05	3.73805e-05
Right Postcentral Gyrus	Right Middle Temporal Gyrus; anterior division	3493	304	0.000178541	4.8549e-05	181	0.000290981	4.70831e-05	C	187	0.000187228	5.44737e-05	C
Right Thalamus	Right Pallidum	4399	305	0.000178446	5.11826e-05	885	0.000146049	4.93476e-05	C	79	0.000262785	5.23905e-05	C
Left Middle Frontal Gyrus	Left Inferior Frontal Gyrus; pars opercularis	2024	306	0.000178309	3.94172e-05	1302	0.000109672	2.88755e-05	C	403	0.000118833	3.54382e-05	C
Left Inferior Frontal Gyrus; pars opercularis	Right Superior Temporal Gyrus; anterior division	4720	307	0.000177798	4.52115e-05	462	0.000205585	3.95051e-05	C	233	0.000162853	4.22285e-05	C
Left Central Opercular Cortex	Left Superior Temporal Gyrus; anterior division	4902	308	0.00017751	3.64459e-05	65	0.000383788	4.76028e-05	C	324	0.000137651	3.68532e-05	C
Right Inferior Temporal Gyrus; temporooccipital part	Right Frontal Operculum Cortex	4523	309	0.000177214	5.25213e-05	664	0.000172475	4.74435e-05		4080	-6.41809e-05	4.01208e-05	NP
Right Middle Temporal Gyrus; temporooccipital part	Left Cingulate Gyrus; posterior division	941	310	0.000176756	4.49172e-05	1341	0.000107072	4.17738e-05	C	792	5.91821e-05	3.35364e-05	C
Left Temporal Fusiform Cortex; posterior division	Right Inferior Temporal Gyrus; temporooccipital part	1702	311	0.000176265	4.42084e-05	1504	9.63959e-05	2.46248e-05	C	1099	3.35218e-05	3.45818e-05	C
Left Supramarginal Gyrus; posterior division	Left Hippocampus	1373	312	0.000176107	3.67689e-05	435	0.000212314	3.67625e-05	C	904	4.81105e-05	4.09842e-05	C
Right Occipital Pole	Right Amygdala	3927	313	0.000175835	3.89038e-05	1335	0.000107796	5.04687e-05	C	426	0.00011362	3.48101e-05	C
Left Precentral Gyrus	Left Cuneal Cortex	3408	314	0.000175734	4.54063e-05	1038	0.000131013	3.18118e-05	C	876	5.09586e-05	3.3811e-05	C
Left Inferior Temporal Gyrus; temporooccipital part	Right Amygdala	3984	315	0.00017506	3.7073e-05	3130	2.82589e-05	4.23375e-05	NP	289	0.000144841	3.80055e-05
Right Thalamus	Right Superior Temporal Gyrus; anterior division	4684	316	0.000174834	6.11992e-05	1134	0.000122946	4.18055e-05	C	411	0.000117544	6.01236e-05	C
Right Middle Temporal Gyrus; temporooccipital part	Left Inferior Frontal Gyrus; pars triangularis	2594	317	0.000174715	3.80214e-05	448	0.000208771	3.0666e-05	C	367	0.00012907	2.97844e-05	C
Right Angular Gyrus	Right Inferior Frontal Gyrus; pars opercularis	2658	318	0.000174663	3.78228e-05	1802	7.98132e-05	3.03591e-05	NP	675	7.41122e-05	3.35509e-05
Right Frontal Operculum Cortex	Left Superior Temporal Gyrus; anterior division	4946	319	0.0001741	4.12978e-05	528	0.000195498	4.49742e-05	C	247	0.000159179	4.21546e-05	C
Right Superior Frontal Gyrus	Left Precuneous Cortex	181	320	0.00017408	4.24917e-05	1677	8.63745e-05	3.69408e-05	NP	162	0.000200774	3.59902e-05
Right Lateral Occipital Cortex; superior division	Right Inferior Frontal Gyrus; pars triangularis	3006	321	0.000173401	5.24249e-05	431	0.000212794	4.54588e-05	C	891	4.90467e-05	3.97511e-05	C
Left Lateral Occipital Cortex; superior division	Left Middle Frontal Gyrus	30	322	0.000173324	3.84432e-05	4149	-3.85515e-06	2.83532e-05	NP	1596	4.9121e-06	3.14717e-05	NP
Left Supramarginal Gyrus; anterior division	Right Juxtapositional Lobule Cortex (formerly Supplementary Motor Cortex)	1931	323	0.00017313	4.67197e-05	1886	7.60025e-05	3.21514e-05	NP	447	0.00010775	3.74589e-05
Left Middle Temporal Gyrus; posterior division	Left Temporal Occipital Fusiform Cortex	2734	324	0.000173073	5.78845e-05	203	0.000280684	5.77402e-05	C	135	0.000218363	4.99661e-05	C
Right Middle Temporal Gyrus; posterior division	Left Inferior Temporal Gyrus; temporooccipital part	2314	325	0.000172699	4.79717e-05	139	0.000315086	5.58276e-05	C	69	0.000280187	5.04141e-05	C
Right Postcentral Gyrus	Left Temporal Occipital Fusiform Cortex	2708	326	0.00017245	4.19904e-05	2237	5.92095e-05	4.21897e-05	NP	234	0.000162704	3.98872e-05
Right Angular Gyrus	Left Cuneal Cortex	3433	327	0.000172354	3.76183e-05	1122	0.000123733	3.34555e-05		2380	-2.30488e-05	3.09017e-05	NP
Right Temporal Pole	Left Juxtapositional Lobule Cortex (formerly Supplementary Motor Cortex)	2941	328	0.000172207	4.66739e-05	1426	0.000101672	3.32939e-05	C	917	4.69369e-05	4.52139e-05	C
Left Paracingulate Gyrus	Right Cuneal Cortex	2381	329	0.000172194	4.23442e-05	366	0.000227491	4.39801e-05	C	188	0.000187005	3.75412e-05	C
Right Cingulate Gyrus; posterior division	Left Planum Temporale	3184	330	0.000172134	5.13657e-05	2411	5.21294e-05	4.78228e-05	NP	979	4.20352e-05	4.88857e-05
Right Precuneous Cortex	Right Angular Gyrus	444	331	0.000172071	4.3661e-05	250	0.000259893	3.55969e-05	C	684	7.27431e-05	3.80862e-05	C
Right Inferior Frontal Gyrus; pars triangularis	Left Cuneal Cortex	3481	332	0.000172024	4.19779e-05	551	0.000190883	5.17325e-05		1619	4.08072e-06	4.35815e-05	NP
Right Putamen	Right Temporal Fusiform Cortex; posterior division	2253	333	0.000171806	4.72653e-05	294	0.000249643	3.80769e-05	C	780	6.07047e-05	3.57738e-05	C
Right Middle Temporal Gyrus; posterior division	Right Juxtapositional Lobule Cortex (formerly Supplementary Motor Cortex)	1927	334	0.000170858	4.25314e-05	1032	0.000131382	3.68085e-05	C	668	7.47709e-05	3.90795e-05	C
Right Precentral Gyrus	Right Superior Temporal Gyrus; anterior division	4660	335	0.000170743	4.81209e-05	4118	-2.90711e-06	3.69311e-05	NP	782	6.04216e-05	4.18113e-05
Left Temporal Pole	Left Accumbens	5066	336	0.000170628	3.87529e-05	437	0.000211546	4.4562e-05	C	440	0.000109177	4.6847e-05	C
Left Occipital Pole	Right Caudate	1049	337	0.000170588	3.58033e-05	3138	2.79423e-05	2.89846e-05	NP	738	6.70272e-05	3.95653e-05
Right Angular Gyrus	Right Hippocampus	1800	338	0.00016875	4.69961e-05	121	0.000329061	4.43012e-05	C	918	4.6734e-05	4.29291e-05	C
Left Lateral Occipital Cortex; inferior division	Left Pallidum	4295	339	0.000168364	3.57969e-05	1270	0.00011207	5.41939e-05	C	166	0.000196126	3.77979e-05	C
Right Middle Frontal Gyrus	Left Thalamus	266	340	0.000168043	6.59537e-05	1074	0.000127777	4.93202e-05	C	455	0.000106541	4.43763e-05	C
Left Frontal Pole	Right Superior Parietal Lobule	326	341	0.000167544	4.52909e-05	158	0.000302947	3.78424e-05	C	105	0.000242986	3.67269e-05	C
Right Caudate	Right Cuneal Cortex	2392	342	0.000167183	4.47434e-05	285	0.000251633	4.25678e-05	C	1224	2.52139e-05	4.19695e-05	C
Right Temporal Pole	Right Caudate	1050	343	0.000167124	5.67244e-05	953	0.000139154	5.80085e-05	C	225	0.000166308	4.08251e-05	C
Left Superior Frontal Gyrus	Right Superior Temporal Gyrus; anterior division	4668	344	0.000166954	4.21685e-05	2711	4.08872e-05	2.4091e-05	NP	296	0.000142609	4.30527e-05
Right Frontal Pole	Right Putamen	861	345	0.000166487	4.51646e-05	192	0.000286076	3.94059e-05	C	732	6.7516e-05	3.16418e-05	C
Right Middle Frontal Gyrus	Left Caudate	959	346	0.000166447	4.7259e-05	87	0.00035628	5.19269e-05	C	747	6.55105e-05	3.98059e-05	C
Left Insular Cortex	Left Accumbens	5087	347	0.0001663	5.03295e-05	779	0.000156384	4.32179e-05		4599	-8.21292e-05	3.57831e-05	NP
Left Putamen	Right Inferior Frontal Gyrus; pars opercularis	2669	348	0.000166198	5.04796e-05	591	0.000184744	4.27796e-05	C	710	6.96655e-05	4.2484e-05	C
Right Middle Frontal Gyrus	Right Juxtapositional Lobule Cortex (formerly Supplementary Motor Cortex)	1904	349	0.000165665	4.44162e-05	404	0.00021859	2.90063e-05	C	1062	3.57071e-05	3.33e-05	C
Right Superior Parietal Lobule	Left Hippocampus	1352	350	0.000165324	4.67504e-05	473	0.000203927	4.03286e-05	C	578	8.64789e-05	3.52386e-05	C
Right Frontal Pole	Left Lateral Occipital Cortex; superior division	1	351	0.000165174	4.51542e-05	5077	-5.34283e-05	4.59999e-05	NP	635	7.83349e-05	4.25359e-05
Left Superior Frontal Gyrus	Right Middle Temporal Gyrus; anterior division	3498	352	0.000164858	4.32519e-05	2706	4.11009e-05	4.78317e-05	NP	874	5.12157e-05	3.3941e-05
Right Frontal Pole	Left Hippocampus	1326	353	0.000164814	3.66518e-05	675	0.000170779	4.99411e-05	C	1415	1.36735e-05	3.4682e-05	C
Left Occipital Pole	Left Amygdala	3669	354	0.000164776	3.57428e-05	399	0.000219352	3.96067e-05	C	1360	1.6997e-05	3.67945e-05	C
Left Precentral Gyrus	Left Accumbens	5055	355	0.000164775	3.5739e-05	467	0.000204822	3.84321e-05	C	176	0.000191037	3.7463e-05	C
Left Caudate	Right Caudate	1079	356	0.00016469	3.82387e-05	674	0.000170781	3.92594e-05	C	461	0.000105459	3.5043e-05	C
Right Superior Temporal Gyrus; posterior division	Right Heschl's Gyrus (includes H1 and H2)	4801	357	0.000164432	3.48695e-05	1887	7.589e-05	3.26072e-05	NP	266	0.000151621	5.08501e-05
Left Thalamus	Right Inferior Temporal Gyrus; posterior division	1013	358	0.000164093	4.64994e-05	208	0.000278753	8.25393e-05	C	482	0.00010167	5.3515e-05	C
Left Inferior Frontal Gyrus; pars triangularis	Right Frontal Operculum Cortex	4537	359	0.000163739	6.44095e-05	273	0.000255306	4.55051e-05	C	81	0.000260926	4.12459e-05	C
Left Temporal Pole	Right Inferior Frontal Gyrus; pars opercularis	2644	360	0.000163338	4.56661e-05	394	0.000220452	4.4308e-05	C	229	0.000164297	4.08772e-05	C
Left Cingulate Gyrus; posterior division	Right Temporal Fusiform Cortex; posterior division	2254	361	0.000163264	4.70672e-05	1334	0.000107879	5.13517e-05	C	165	0.000196398	4.21925e-05	C
Right Thalamus	Left Putamen	848	362	0.000163067	3.57854e-05	812	0.000153405	3.25022e-05	C	527	9.35276e-05	4.23236e-05	C
Right Cingulate Gyrus; posterior division	Left Intracalcarine Cortex	2509	363	0.000162964	4.19247e-05	381	0.00022375	3.75199e-05		1803	-4.28585e-06	5.01331e-05	NP
Left Superior Frontal Gyrus	Left Inferior Temporal Gyrus; posterior division	753	364	0.00016272	4.15237e-05	2488	4.88875e-05	4.21273e-05	NP	1129	3.16457e-05	4.31922e-05
Right Lateral Occipital Cortex; inferior division	Left Inferior Temporal Gyrus; temporooccipital part	2296	365	0.000162457	3.90825e-05	1483	9.80911e-05	3.39987e-05	C	810	5.74469e-05	3.1313e-05	C
Left Juxtapositional Lobule Cortex (formerly Supplementary Motor Cortex)	Left Supracalcarine Cortex	5228	366	0.000161271	4.47696e-05	77	0.000368646	4.03623e-05	C	363	0.000129923	4.13445e-05	C
Left Precentral Gyrus	Right Central Opercular Cortex	1716	367	0.000161102	4.15166e-05	221	0.000269534	4.02549e-05	C	831	5.52002e-05	3.70284e-05	C
Right Supramarginal Gyrus; anterior division	Right Heschl's Gyrus (includes H1 and H2)	4816	368	0.000160556	4.39174e-05	1300	0.000109746	4.25602e-05	C	766	6.33393e-05	4.36493e-05	C
Left Occipital Fusiform Gyrus	Right Middle Temporal Gyrus; anterior division	3541	369	0.000160353	4.24274e-05	2259	5.8121e-05	4.64347e-05	NP	564	8.80062e-05	3.97958e-05
Left Lateral Occipital Cortex; superior division	Right Juxtapositional Lobule Cortex (formerly Supplementary Motor Cortex)	1893	370	0.000160283	4.19482e-05	859	0.000148702	2.76599e-05	C	526	9.40049e-05	4.04405e-05	C
Left Middle Temporal Gyrus; temporooccipital part	Right Intracalcarine Cortex	2141	371	0.000159991	6.3102e-05	2419	5.17812e-05	3.96574e-05	NP	593	8.49966e-05	3.82345e-05
Right Central Opercular Cortex	Right Subcallosal Cortex	2474	372	0.000159928	4.06185e-05	2010	6.93401e-05	4.94454e-05	NP	756	6.45202e-05	4.82183e-05
Right Supramarginal Gyrus; posterior division	Left Parahippocampal Gyrus; posterior division	3353	373	0.000159597	3.56992e-05	2381	5.34045e-05	3.49929e-05	NP	1436	1.27957e-05	3.60261e-05
Right Insular Cortex	Right Subcallosal Cortex	2449	374	0.00015889	4.46664e-05	1109	0.000124823	4.42472e-05		4987	-0.00010476	3.85097e-05	NP
Left Middle Temporal Gyrus; posterior division	Right Inferior Temporal Gyrus; temporooccipital part	1686	375	0.000158755	4.58674e-05	809	0.000153723	3.79337e-05	C	970	4.24642e-05	4.89147e-05	C
Right Superior Parietal Lobule	Right Parahippocampal Gyrus; posterior division	4031	376	0.000156561	6.62725e-05	375	0.000224783	5.25245e-05	C	73	0.000271376	5.13545e-05	C
Right Postcentral Gyrus	Right Superior Frontal Gyrus	52	377	0.000156402	4.05837e-05	50	0.00040608	3.87264e-05	C	186	0.000187431	3.71409e-05	C
Right Precuneous Cortex	Left Inferior Frontal Gyrus; pars triangularis	2565	378	0.000156112	5.65195e-05	1475	9.85115e-05	3.73674e-05		1873	-6.24261e-06	4.50603e-05	NP
Right Precuneous Cortex	Right Supramarginal Gyrus; posterior division	505	379	0.000155456	4.08265e-05	1601	9.04009e-05	3.44935e-05	NP	4368	-7.30502e-05	3.38983e-05	NP
Right Occipital Pole	Left Angular Gyrus	1607	380	0.000155343	4.30396e-05	1710	8.46428e-05	3.98147e-05	NP	712	6.89529e-05	3.85363e-05
Right Cingulate Gyrus; anterior division	Right Inferior Temporal Gyrus; temporooccipital part	1675	381	0.000155155	4.16294e-05	59	0.000394156	4.48296e-05	C	368	0.000128828	4.24584e-05	C
Left Precuneous Cortex	Right Inferior Temporal Gyrus; posterior division	1009	382	0.000155114	5.89555e-05	1005	0.000133404	3.7768e-05	C	1233	2.48585e-05	3.88779e-05	C
Left Middle Frontal Gyrus	Left Superior Parietal Lobule	473	383	0.000155092	3.74507e-05	482	0.00020283	3.82423e-05	C	439	0.000109234	3.88263e-05	C
Left Lateral Occipital Cortex; inferior division	Right Hippocampus	1787	384	0.000154954	4.26214e-05	1991	7.04091e-05	3.85846e-05	NP	3106	-4.11432e-05	4.27085e-05	NP
Right Lateral Occipital Cortex; inferior division	Left Supramarginal Gyrus; posterior division	1099	385	0.000154944	4.13399e-05	1085	0.000126465	4.5232e-05	C	334	0.000135551	3.63248e-05	C
Left Inferior Frontal Gyrus; pars opercularis	Right Amygdala	3980	386	0.000154907	3.87876e-05	536	0.000194326	3.44905e-05	C	288	0.000144976	4.04894e-05	C
Right Superior Temporal Gyrus; posterior division	Left Inferior Frontal Gyrus; pars opercularis	2064	387	0.000154816	4.26119e-05	376	0.000224748	3.91749e-05	C	443	0.000108684	3.64225e-05	C
Left Middle Temporal Gyrus; temporooccipital part	Right Parahippocampal Gyrus; posterior division	4066	388	0.000154615	4.14393e-05	618	0.000180027	5.00956e-05	C	573	8.6922e-05	4.47623e-05	C
Left Cingulate Gyrus; posterior division	Left Supracalcarine Cortex	5194	389	0.000154594	3.78644e-05	35	0.000437549	4.56569e-05	C	314	0.000139614	3.93851e-05	C
Left Temporal Pole	Right Intracalcarine Cortex	2096	390	0.000154462	4.58475e-05	356	0.000229949	4.10986e-05	C	893	4.86349e-05	3.59282e-05	C
Left Precentral Gyrus	Right Middle Temporal Gyrus; anterior division	3491	391	0.000154447	3.7492e-05	164	0.000299334	3.93825e-05	C	318	0.000138738	2.951e-05	C
Right Pallidum	Right Heschl's Gyrus (includes H1 and H2)	4847	392	0.000154271	4.46722e-05	954	0.000139142	4.1239e-05	C	1246	2.38541e-05	3.75976e-05	C
Right Planum Polare	Right Superior Temporal Gyrus; anterior division	4743	393	0.000154124	3.88294e-05	1308	0.000109043	2.79552e-05	C	591	8.50755e-05	3.43102e-05	C
Left Supramarginal Gyrus; posterior division	Right Amygdala	3963	394	0.000154051	4.1061e-05	1228	0.000115809	2.91436e-05	C	1463	1.15008e-05	4.1003e-05	C
Left Lateral Occipital Cortex; inferior division	Right Pallidum	4388	395	0.000154043	3.71469e-05	1114	0.000124597	4.31107e-05	C	952	4.38472e-05	3.71366e-05	C
Right Juxtapositional Lobule Cortex (formerly Supplementary Motor Cortex)	Left Intracalcarine Cortex	2547	396	0.000154037	4.73818e-05	1614	8.93944e-05	3.7013e-05	NP	298	0.000141902	3.38157e-05
Right Occipital Fusiform Gyrus	Left Angular Gyrus	1649	397	0.000153922	4.19993e-05	902	0.000144615	3.21693e-05	C	332	0.000135701	3.20458e-05	C
Left Occipital Pole	Right Middle Temporal Gyrus; posterior division	644	398	0.000153832	4.57687e-05	479	0.000203142	4.15604e-05	C	106	0.000242428	4.47852e-05	C
Right Angular Gyrus	Left Inferior Frontal Gyrus; pars triangularis	2586	399	0.000153724	3.2889e-05	1507	9.59218e-05	3.77871e-05	C	993	4.0984e-05	3.00931e-05	C
Right Precentral Gyrus	Left Paracingulate Gyrus	599	400	0.000153501	4.33931e-05	24	0.000467301	4.65458e-05	C	87	0.000254507	3.55866e-05	C
Right Superior Frontal Gyrus	Left Supracalcarine Cortex	5161	401	0.000153409	4.09459e-05	168	0.000298145	4.22656e-05	C	621	7.99724e-05	3.1828e-05	C
Right Lateral Occipital Cortex; inferior division	Right Middle Temporal Gyrus; anterior division	3504	402	0.000151816	4.35065e-05	969	0.000136462	4.3185e-05	C	1152	3.01553e-05	4.43266e-05	C
Left Occipital Pole	Left Subcallosal Cortex	3254	403	0.000151565	6.60533e-05	1195	0.00011861	6.06868e-05	C	214	0.000170322	5.19978e-05	C
Right Superior Frontal Gyrus	Right Middle Temporal Gyrus; anterior division	3496	404	0.000151512	4.5528e-05	806	0.00015415	4.81039e-05	C	1511	8.75435e-06	4.35738e-05	C
Right Postcentral Gyrus	Left Middle Temporal Gyrus; posterior division	535	405	0.000151049	4.10474e-05	851	0.000150114	4.81375e-05	C	378	0.000127439	5.39278e-05	C
Left Insular Cortex	Right Inferior Temporal Gyrus; temporooccipital part	1690	406	0.000150606	3.97628e-05	1233	0.000115527	3.06707e-05	C	948	4.4226e-05	3.52257e-05	C
Left Occipital Fusiform Gyrus	Right Central Opercular Cortex	1766	407	0.000149596	4.49198e-05	251	0.000259864	5.47071e-05	C	62	0.000293051	6.43915e-05	C
Left Supramarginal Gyrus; anterior division	Left Central Opercular Cortex	1315	408	0.000149567	3.85844e-05	4604	-2.18148e-05	3.94542e-05	NP	1535	7.80249e-06	4.35715e-05
Left Precuneous Cortex	Left Parahippocampal Gyrus; posterior division	3340	409	0.000149462	4.3871e-05	1726	8.38414e-05	3.46465e-05	NP	940	4.50628e-05	4.58483e-05
Right Planum Temporale	Right Heschl's Gyrus (includes H1 and H2)	4841	410	0.000149447	3.67156e-05	3354	2.10465e-05	3.35181e-05	NP	152	0.000208432	4.39564e-05
Left Temporal Fusiform Cortex; posterior division	Left Superior Temporal Gyrus; posterior division	1274	411	0.00014942	5.67911e-05	146	0.000310316	5.79766e-05	C	1149	3.04485e-05	5.24321e-05	C
Right Precuneous Cortex	Right Thalamus	387	412	0.000147439	4.49881e-05	207	0.000278991	3.46029e-05	C	415	0.000116741	5.08684e-05	C
Left Supramarginal Gyrus; anterior division	Left Superior Temporal Gyrus; posterior division	1265	413	0.000147357	4.75157e-05	433	0.000212691	4.67525e-05	C	485	0.000101234	3.65939e-05	C
Right Frontal Operculum Cortex	Left Accumbens	5145	414	0.000147198	4.50761e-05	253	0.000259136	4.25498e-05	C	936	4.53101e-05	4.397e-05	C
Left Occipital Fusiform Gyrus	Left Temporal Occipital Fusiform Cortex	2756	415	0.00014602	4.89481e-05	5075	-5.33409e-05	4.19463e-05	NP	3217	-4.367e-05	3.99612e-05	NP
Right Lateral Occipital Cortex; superior division	Left Frontal Operculum Cortex	4189	416	0.000145886	4.57846e-05	365	0.000228022	5.05105e-05	C	388	0.000123945	4.09991e-05	C
Right Lateral Occipital Cortex; superior division	Right Subcallosal Cortex	2418	417	0.000145854	3.73753e-05	89	0.000353554	5.21018e-05	C	490	9.97484e-05	4.72133e-05	C
Right Hippocampus	Left Pallidum	4338	418	0.000145428	4.94525e-05	1963	7.15195e-05	3.72037e-05	NP	1599	4.79756e-06	4.00328e-05	NP
Left Superior Temporal Gyrus; posterior division	Right Pallidum	4421	419	0.000145349	4.33025e-05	417	0.000215159	4.70338e-05	C	545	9.07533e-05	5.34412e-05	C
Right Superior Parietal Lobule	Left Angular Gyrus	1622	420	0.000145228	5.35594e-05	132	0.000320149	6.50117e-05	C	299	0.000141695	3.88513e-05	C
Left Inferior Temporal Gyrus; temporooccipital part	Left Planum Temporale	3228	421	0.000145173	4.23421e-05	1231	0.000115609	3.48898e-05	C	241	0.00016085	3.83585e-05	C
Left Central Opercular Cortex	Right Superior Temporal Gyrus; anterior division	4707	422	0.000144493	3.38873e-05	2071	6.62511e-05	3.83183e-05	NP	1770	-3.0016e-06	3.99609e-05	NP
Left Lateral Occipital Cortex; inferior division	Right Cingulate Gyrus; anterior division	248	423	0.000144438	3.99279e-05	2203	6.05347e-05	3.414e-05	NP	4387	-7.38018e-05	3.78321e-05	NP
Left Postcentral Gyrus	Left Paracingulate Gyrus	601	424	0.000144358	3.63225e-05	130	0.000321615	4.38456e-05	C	319	0.000138733	3.69598e-05	C
Right Subcallosal Cortex	Left Temporal Occipital Fusiform Cortex	2771	425	0.000144267	4.15015e-05	1746	8.27022e-05	4.13419e-05	NP	414	0.000117328	4.42518e-05
Right Cingulate Gyrus; posterior division	Left Planum Polare	4119	426	0.000144265	3.95768e-05	495	0.000201688	3.86894e-05	C	262	0.000152795	3.99274e-05	C
Left Paracingulate Gyrus	Right Middle Temporal Gyrus; posterior division	665	427	0.000144161	5.44433e-05	487	0.000202509	3.85622e-05	C	1348	1.82788e-05	4.86653e-05	C
Right Temporal Pole	Left Cingulate Gyrus; anterior division	1555	428	0.00014409	3.48393e-05	2014	6.88715e-05	3.85657e-05	NP	1498	9.37812e-06	4.00569e-05
Left Occipital Pole	Right Supracalcarine Cortex	4964	429	0.000143962	4.34501e-05	589	0.000185211	4.67502e-05	C	422	0.000114682	5.99723e-05	C
Right Superior Temporal Gyrus; posterior division	Right Frontal Operculum Cortex	4513	430	0.000143547	5.74833e-05	56	0.00039975	4.20039e-05	C	310	0.000140218	3.95696e-05	C
Left Inferior Temporal Gyrus; temporooccipital part	Right Frontal Operculum Cortex	4533	431	0.00014324	4.67572e-05	842	0.000150933	4.3833e-05	C	260	0.000153479	4.46119e-05	C
Left Middle Frontal Gyrus	Left Occipital Pole	99	432	0.000143172	3.60225e-05	171	0.000295652	4.28982e-05	C	495	9.77358e-05	4.13423e-05	C
Left Lateral Occipital Cortex; superior division	Right Superior Temporal Gyrus; anterior division	4658	433	0.000142705	3.45155e-05	740	0.000161352	3.80618e-05	C	900	4.821e-05	3.84281e-05	C
Right Cingulate Gyrus; posterior division	Left Middle Temporal Gyrus; anterior division	3594	434	0.000142632	3.72326e-05	807	0.000153953	6.72707e-05	C	1434	1.2888e-05	5.06489e-05	C
Left Heschl's Gyrus (includes H1 and H2)	Left Superior Temporal Gyrus; anterior division	4947	435	0.000141839	3.94029e-05	22	0.000479876	4.77533e-05	C	109	0.000240102	3.31146e-05	C
Left Middle Frontal Gyrus	Right Heschl's Gyrus (includes H1 and H2)	4761	436	0.000141751	4.32483e-05	344	0.000232723	4.48036e-05	C	434	0.000111529	4.8824e-05	C
Right Occipital Fusiform Gyrus	Right Parahippocampal Gyrus; posterior division	4058	437	0.000141514	4.61358e-05	1599	9.0553e-05	4.22022e-05	NP	1091	3.39798e-05	4.33953e-05
Left Supramarginal Gyrus; anterior division	Right Heschl's Gyrus (includes H1 and H2)	4793	438	0.000141064	4.17246e-05	3279	2.31904e-05	4.07631e-05	NP	773	6.25733e-05	4.68762e-05
Right Frontal Orbital Cortex	Right Heschl's Gyrus (includes H1 and H2)	4778	439	0.000140279	4.53875e-05	500	0.000201413	3.72377e-05	C	347	0.000132464	4.13323e-05	C
Left Insular Cortex	Right Pallidum	4408	440	0.00014004	4.54098e-05	4725	-2.72802e-05	3.46133e-05	NP	2666	-2.99629e-05	2.76599e-05	NP
Right Inferior Frontal Gyrus; pars triangularis	Left Superior Temporal Gyrus; anterior division	4929	441	0.000139981	4.41869e-05	133	0.000319777	3.95968e-05	C	845	5.39332e-05	3.97997e-05	C
Right Parietal Operculum Cortex	Left Accumbens	5129	442	0.00013998	5.79497e-05	472	0.000203946	4.49245e-05	C	538	9.20221e-05	4.18146e-05	C
Right Precentral Gyrus	Right Supracalcarine Cortex	4954	443	0.000139962	3.92496e-05	947	0.00013983	3.82508e-05	C	559	8.88589e-05	3.64342e-05	C
Left Superior Temporal Gyrus; posterior division	Right Parietal Operculum Cortex	3131	444	0.000139834	4.30827e-05	497	0.000201466	3.99252e-05	C	249	0.000158781	4.09447e-05	C
Right Precentral Gyrus	Left Parietal Operculum Cortex	2854	445	0.000139705	4.41827e-05	20	0.000486271	5.44712e-05	C	199	0.000177344	4.11028e-05	C
Right Occipital Pole	Right Cingulate Gyrus; posterior division	287	446	0.000139031	4.25261e-05	1117	0.000124233	3.0818e-05		2376	-2.29027e-05	2.80282e-05	NP
Right Cingulate Gyrus; anterior division	Right Inferior Temporal Gyrus; posterior division	1012	447	0.000138895	5.21499e-05	219	0.000269737	4.55248e-05	C	1021	3.88987e-05	5.51837e-05	C
Left Cingulate Gyrus; posterior division	Right Inferior Frontal Gyrus; pars triangularis	3046	448	0.000138837	3.6506e-05	178	0.000292937	4.31017e-05	C	517	9.52844e-05	4.43873e-05	C
Right Superior Temporal Gyrus; posterior division	Right Parahippocampal Gyrus; anterior division	2193	449	0.000138471	3.7323e-05	1138	0.00012258	3.02361e-05	C	350	0.000132146	3.48117e-05	C
Right Occipital Pole	Left Cingulate Gyrus; posterior division	914	450	0.000138309	3.79287e-05	81	0.000359272	4.49084e-05	C	329	0.000136114	4.81408e-05	C
Left Cingulate Gyrus; anterior division	Left Inferior Frontal Gyrus; pars triangularis	2612	451	0.0001382	3.43492e-05	594	0.000184287	2.73437e-05	C	413	0.00011739	3.86754e-05	C
Right Superior Frontal Gyrus	Right Inferior Frontal Gyrus; pars opercularis	2638	452	0.000137783	4.45816e-05	1121	0.00012377	3.70238e-05	C	393	0.000121649	3.81249e-05	C
Left Caudate	Right Inferior Temporal Gyrus; posterior division	1034	453	0.000137545	4.45876e-05	1329	0.000108123	4.93749e-05	C	871	5.15464e-05	3.65734e-05	C
Right Precentral Gyrus	Left Superior Frontal Gyrus	70	454	0.00013753	3.77789e-05	48	0.000407133	3.5702e-05	C	416	0.000116323	3.82108e-05	C
Right Postcentral Gyrus	Right Inferior Temporal Gyrus; temporooccipital part	1660	455	0.000137454	3.44712e-05	343	0.000232837	5.4455e-05	C	375	0.000127919	4.35851e-05	C
Left Superior Frontal Gyrus	Right Supracalcarine Cortex	4962	456	0.000137406	3.74006e-05	784	0.000156038	2.90531e-05	C	535	9.21786e-05	3.53314e-05	C
Right Temporal Occipital Fusiform Cortex	Left Subcallosal Cortex	3294	457	0.000137357	5.04145e-05	513	0.000198817	4.48876e-05	C	217	0.000169793	4.24136e-05	C
Left Frontal Orbital Cortex	Right Inferior Temporal Gyrus; temporooccipital part	1674	458	0.000135707	4.07183e-05	4685	-2.53492e-05	4.0219e-05	NP	670	7.45184e-05	4.35364e-05
Left Juxtapositional Lobule Cortex (formerly Supplementary Motor Cortex)	Left Amygdala	3732	459	0.000135685	3.72928e-05	730	0.000162759	3.5526e-05	C	618	8.05799e-05	3.98498e-05	C
Left Lateral Occipital Cortex; inferior division	Left Caudate	963	460	0.000135564	3.65253e-05	1390	0.000103586	3.57416e-05	C	277	0.000148455	4.01682e-05	C
Right Parahippocampal Gyrus; anterior division	Left Planum Polare	4161	461	0.000135471	4.45073e-05	3960	1.9537e-06	3.50079e-05	NP	2800	-3.35139e-05	4.21561e-05	NP
Left Insular Cortex	Right Planum Polare	3778	462	0.000134861	3.1459e-05	371	0.000226046	4.52094e-05	C	404	0.000118745	4.37523e-05	C
Left Frontal Pole	Left Cingulate Gyrus; anterior division	1541	463	0.000134544	3.99062e-05	637	0.000176488	3.72887e-05	C	237	0.000161197	4.03974e-05	C
Right Hippocampus	Left Frontal Operculum Cortex	4246	464	0.000134525	4.21805e-05	1694	8.55767e-05	3.87104e-05	NP	308	0.000140455	3.70917e-05
Left Hippocampus	Left Intracalcarine Cortex	2537	465	0.000134394	3.26481e-05	415	0.000215447	3.38149e-05	C	745	6.60804e-05	3.05903e-05	C
Left Precentral Gyrus	Right Thalamus	383	466	0.000134301	3.98429e-05	738	0.000161513	3.21494e-05	C	1096	3.37704e-05	4.21531e-05	C
Right Thalamus	Left Planum Polare	4123	467	0.000133939	5.57911e-05	1849	7.78736e-05	4.0108e-05	NP	1162	2.95272e-05	4.75089e-05
Left Frontal Pole	Right Cuneal Cortex	2347	468	0.000133847	4.48111e-05	1136	0.000122781	4.8018e-05	C	292	0.000143251	4.49899e-05	C
Right Frontal Pole	Right Juxtapositional Lobule Cortex (formerly Supplementary Motor Cortex)	1891	469	0.000133832	3.96184e-05	4012	6.71e-07	3.31887e-05	NP	634	7.84725e-05	3.13763e-05
Left Planum Temporale	Left Planum Polare	4175	470	0.000133607	3.28837e-05	111	0.000338127	4.79936e-05	C	259	0.000153614	3.58627e-05	C
Left Subcallosal Cortex	Right Supracalcarine Cortex	5031	471	0.000133177	4.69899e-05	827	0.000152363	5.02885e-05	C	224	0.000166777	5.59182e-05	C
Left Hippocampus	Right Subcallosal Cortex	2467	472	0.000133082	4.01659e-05	769	0.000157018	3.68153e-05	C	750	6.5343e-05	3.55846e-05	C
Right Pallidum	Left Superior Temporal Gyrus; anterior division	4945	473	0.000133035	5.08034e-05	1897	7.52803e-05	3.82852e-05	NP	667	7.48552e-05	3.31386e-05
Right Middle Temporal Gyrus; posterior division	Left Planum Temporale	3196	474	0.000132794	3.84924e-05	2366	5.4075e-05	3.57162e-05	NP	619	8.0048e-05	3.03677e-05
Right Supramarginal Gyrus; anterior division	Right Pallidum	4434	475	0.000132352	4.01246e-05	848	0.000150309	4.46612e-05	C	719	6.85734e-05	3.36275e-05	C
Right Caudate	Right Subcallosal Cortex	2461	476	0.00013224	3.43294e-05	224	0.000268713	3.48477e-05	C	243	0.000160456	3.25867e-05	C
Left Temporal Pole	Right Planum Polare	3757	477	0.000132103	4.52645e-05	147	0.000309903	4.82168e-05	C	642	7.77589e-05	4.55196e-05	C
Left Precuneous Cortex	Left Central Opercular Cortex	1294	478	0.000131854	3.64428e-05	1517	9.53509e-05	3.0236e-05	C	755	6.48657e-05	4.2326e-05	C
Right Parahippocampal Gyrus; posterior division	Right Pallidum	4461	479	0.000131645	4.74992e-05	364	0.000228084	3.63707e-05	C	372	0.000128239	3.70058e-05	C
Left Supramarginal Gyrus; anterior division	Right Parahippocampal Gyrus; posterior division	4045	480	0.000131594	4.15389e-05	3913	3.26026e-06	2.95668e-05	NP	4966	-0.000102803	3.3846e-05	NP
Right Temporal Pole	Right Middle Temporal Gyrus; anterior division	3501	481	0.000131353	4.08874e-05	481	0.000202854	4.04416e-05	C	506	9.66017e-05	4.03094e-05	C
Left Middle Frontal Gyrus	Right Planum Temporale	3836	482	0.0001311	5.7266e-05	313	0.000241815	4.16529e-05	C	399	0.000120006	4.82475e-05	C
Left Middle Frontal Gyrus	Right Inferior Frontal Gyrus; pars opercularis	2636	483	0.000131099	4.47319e-05	2773	3.9044e-05	3.19168e-05	NP	652	7.71231e-05	3.24253e-05
Left Caudate	Left Parietal Operculum Cortex	2894	484	0.000130701	5.08153e-05	2137	6.29826e-05	3.84269e-05	NP	1268	2.26942e-05	3.56594e-05
Right Thalamus	Left Superior Parietal Lobule	493	485	0.000130675	4.81437e-05	884	0.000146216	3.72618e-05		4429	-7.5302e-05	4.4402e-05	NP
Right Precentral Gyrus	Left Cuneal Cortex	3407	486	0.000130585	3.60691e-05	810	0.000153677	4.05286e-05	C	604	8.36088e-05	3.92564e-05	C
Left Superior Temporal Gyrus; posterior division	Right Hippocampus	1820	487	0.000130211	5.71338e-05	751	0.000159773	5.35726e-05	C	875	5.09627e-05	3.82792e-05	C
Left Central Opercular Cortex	Right Planum Polare	3792	488	0.000130101	4.05568e-05	1401	0.000103029	4.50637e-05	C	561	8.85673e-05	4.3119e-05	C
Right Paracingulate Gyrus	Right Parahippocampal Gyrus; anterior division	2174	489	0.000129873	3.32007e-05	1059	0.000129074	3.69734e-05	C	275	0.000149122	3.44701e-05	C
Right Middle Temporal Gyrus; temporooccipital part	Left Cingulate Gyrus; anterior division	1578	490	0.000129781	4.82521e-05	76	0.000371394	3.60824e-05	C	483	0.0001014	3.30392e-05	C
Left Lingual Gyrus	Right Parietal Operculum Cortex	3108	491	0.000129581	3.62582e-05	2328	5.55618e-05	3.09916e-05	NP	410	0.000117681	5.07276e-05
Right Lateral Occipital Cortex; inferior division	Left Heschl's Gyrus (includes H1 and H2)	4578	492	0.000129539	5.26037e-05	3015	3.1751e-05	4.23298e-05	NP	203	0.000175177	3.66369e-05
Left Precentral Gyrus	Left Superior Frontal Gyrus	71	493	0.000129375	3.35755e-05	184	0.000289487	3.53054e-05	C	585	8.59428e-05	2.73827e-05	C
Right Central Opercular Cortex	Left Inferior Frontal Gyrus; pars triangularis	2615	494	0.000129291	4.88986e-05	1814	7.93235e-05	3.78917e-05	NP	1373	1.64022e-05	4.41807e-05
Right Occipital Pole	Right Insular Cortex	572	495	0.000129019	4.31327e-05	191	0.000286089	3.81914e-05	C	775	6.19665e-05	4.0361e-05	C
Left Superior Parietal Lobule	Left Subcallosal Cortex	3271	496	0.000128995	4.11653e-05	1025	0.000132307	3.29155e-05	C	534	9.23339e-05	3.87979e-05	C
Left Precuneous Cortex	Left Occipital Fusiform Gyrus	1504	497	0.000128926	3.48993e-05	332	0.000237001	5.13494e-05	C	1402	1.43058e-05	4.39037e-05	C
Left Temporal Occipital Fusiform Cortex	Left Cuneal Cortex	3477	498	0.000128826	4.25504e-05	418	0.000214914	4.03153e-05	C	331	0.000135992	5.22744e-05	C
Left Supramarginal Gyrus; anterior division	Right Supramarginal Gyrus; anterior division	1993	499	0.000128685	4.25718e-05	201	0.000281791	4.48405e-05	C	450	0.000107328	4.04594e-05	C
Right Paracingulate Gyrus	Right Inferior Temporal Gyrus; posterior division	1019	500	0.000128681	4.25589e-05	328	0.000237789	3.35382e-05	C	1102	3.33497e-05	3.25207e-05	C
Left Postcentral Gyrus	Right Pallidum	4377	501	0.00012858	3.61525e-05	3561	1.43745e-05	2.99645e-05	NP	1715	-1.09167e-06	3.44687e-05	NP
Left Superior Frontal Gyrus	Right Superior Parietal Lobule	337	502	0.00012828	4.67042e-05	767	0.000157085	3.95993e-05	C	72	0.000276688	3.91301e-05	C
Right Middle Temporal Gyrus; temporooccipital part	Left Frontal Operculum Cortex	4224	503	0.000128276	4.02373e-05	514	0.00019879	3.98466e-05	C	928	4.59741e-05	4.56848e-05	C
Left Precuneous Cortex	Right Cingulate Gyrus; anterior division	250	504	0.000128202	4.07241e-05	2343	5.50793e-05	4.03835e-05	NP	651	7.71654e-05	4.19062e-05
Left Central Opercular Cortex	Right Subcallosal Cortex	2466	505	0.000127828	4.52485e-05	2530	4.7746e-05	3.78386e-05	NP	962	4.29879e-05	4.3409e-05
Left Occipital Pole	Right Planum Polare	3755	506	0.000127795	4.21221e-05	354	0.000230627	5.04637e-05	C	197	0.000178562	4.28083e-05	C
Left Parietal Operculum Cortex	Left Accumbens	5126	507	0.000127791	5.00754e-05	845	0.000150525	4.78487e-05	C	1242	2.41811e-05	4.1121e-05	C
Left Superior Temporal Gyrus; posterior division	Left Planum Polare	4145	508	0.000127675	3.45638e-05	3222	2.52043e-05	2.17797e-05	NP	1199	2.70612e-05	3.25076e-05
Left Inferior Temporal Gyrus; posterior division	Left Inferior Temporal Gyrus; temporooccipital part	2317	509	0.000127648	4.76133e-05	167	0.000298189	3.91418e-05	C	543	9.12004e-05	4.47704e-05	C
Right Cingulate Gyrus; anterior division	Right Inferior Frontal Gyrus; pars triangularis	3025	510	0.000127297	4.16668e-05	156	0.000303232	4.35749e-05	C	65	0.000287464	4.58593e-05	C
Right Frontal Pole	Right Superior Temporal Gyrus; anterior division	4656	511	0.000127043	3.76157e-05	605	0.000182279	3.78932e-05	C	692	7.17189e-05	3.16923e-05	C
Right Paracingulate Gyrus	Right Subcallosal Cortex	2444	512	0.000127009	4.04459e-05	910	0.000143581	4.75835e-05	C	620	8.00232e-05	4.84323e-05	C
Left Postcentral Gyrus	Right Frontal Operculum Cortex	4471	513	0.000126957	4.30709e-05	320	0.000240532	4.5139e-05	C	252	0.000157813	3.93471e-05	C
Left Precuneous Cortex	Left Insular Cortex	685	514	0.000126633	4.45403e-05	195	0.000285311	4.01955e-05	C	476	0.000102371	4.36379e-05	C
Left Middle Frontal Gyrus	Left Middle Temporal Gyrus; temporooccipital part	1838	515	0.000126593	5.09696e-05	267	0.000256847	4.25717e-05	C	546	9.06465e-05	3.80123e-05	C
Right Precentral Gyrus	Left Precentral Gyrus	14	516	0.000126508	4.0326e-05	2023	6.83857e-05	2.74805e-05	NP	463	0.000105242	3.5043e-05
Right Caudate	Right Planum Temporale	3874	517	0.000126061	2.83058e-05	823	0.000152488	3.34736e-05	C	686	7.25795e-05	2.44966e-05	C
Right Parietal Operculum Cortex	Left Parahippocampal Gyrus; posterior division	3400	518	0.000126034	3.49629e-05	2283	5.72971e-05	3.50067e-05	NP	2368	-2.26485e-05	4.82483e-05	NP
Left Insular Cortex	Left Central Opercular Cortex	1312	519	0.000125484	3.93087e-05	1067	0.000128358	3.07343e-05	C	93	0.000249979	4.53969e-05	C
Right Middle Temporal Gyrus; posterior division	Right Parahippocampal Gyrus; posterior division	4041	520	0.000125071	3.50506e-05	2924	3.43016e-05	5.83894e-05	NP	1100	3.34401e-05	3.37175e-05
Left Superior Frontal Gyrus	Left Inferior Temporal Gyrus; temporooccipital part	2290	521	0.000125065	2.75172e-05	786	0.000155804	2.75031e-05	C	1218	2.54697e-05	2.63701e-05	C
Left Temporal Fusiform Cortex; posterior division	Left Accumbens	5099	522	0.000125037	3.79274e-05	1893	7.54506e-05	3.50612e-05	NP	1634	3.32793e-06	3.07966e-05	NP
Right Thalamus	Left Angular Gyrus	1624	523	0.000124986	3.79424e-05	575	0.000186489	3.18411e-05	C	599	8.40713e-05	4.39002e-05	C
Right Caudate	Right Middle Temporal Gyrus; anterior division	3532	524	0.000124839	5.69982e-05	183	0.000289504	5.33819e-05	C	101	0.000245421	4.0361e-05	C
Right Frontal Pole	Left Middle Temporal Gyrus; posterior division	528	525	0.00012462	4.89275e-05	1021	0.000132497	6.08621e-05	C	706	6.99226e-05	4.74859e-05	C
Left Superior Frontal Gyrus	Right Inferior Frontal Gyrus; pars triangularis	3015	526	0.000124582	3.87927e-05	257	0.000258713	3.99789e-05	C	387	0.000123993	4.244e-05	C
Left Superior Parietal Lobule	Left Frontal Operculum Cortex	4217	527	0.000124489	5.05335e-05	369	0.000227116	4.14717e-05	C	452	0.000107072	4.62312e-05	C
Left Paracingulate Gyrus	Left Subcallosal Cortex	3275	528	0.000124265	2.96005e-05	4222	-6.63499e-06	2.14008e-05	NP	551	8.9904e-05	3.66139e-05
Right Putamen	Left Frontal Operculum Cortex	4228	529	0.000124073	4.07194e-05	699	0.000165598	3.99512e-05		2489	-2.58616e-05	3.72253e-05	NP
Right Putamen	Left Temporal Fusiform Cortex; posterior division	1218	530	0.00012407	4.05207e-05	1093	0.000125733	4.21543e-05	C	96	0.000248303	3.38996e-05	C
Right Intracalcarine Cortex	Right Temporal Fusiform Cortex; posterior division	2276	531	0.000123676	2.98502e-05	290	0.000250161	2.9161e-05	C	698	7.07268e-05	3.5211e-05	C
Right Postcentral Gyrus	Right Frontal Operculum Cortex	4472	532	0.000123647	4.26755e-05	2307	5.61576e-05	2.78257e-05	NP	222	0.000167332	4.16311e-05
Left Precentral Gyrus	Right Supracalcarine Cortex	4955	533	0.000123627	3.96941e-05	1533	9.46823e-05	3.37192e-05	C	872	5.14184e-05	3.38347e-05	C
Left Superior Frontal Gyrus	Right Intracalcarine Cortex	2092	534	0.000123369	3.91993e-05	688	0.000167526	3.15948e-05	C	1295	2.0865e-05	2.71288e-05	C
Left Cingulate Gyrus; posterior division	Right Amygdala	3959	535	0.000123211	4.46844e-05	261	0.000257541	3.60798e-05	C	580	8.64623e-05	3.24752e-05	C
Left Planum Temporale	Left Cuneal Cortex	3483	536	0.000123004	3.72497e-05	1303	0.000109619	3.13142e-05	C	1281	2.15585e-05	3.57259e-05	C
Right Frontal Pole	Right Intracalcarine Cortex	2080	537	0.000122683	5.2006e-05	1737	8.31586e-05	4.7306e-05	NP	265	0.000151646	3.64132e-05
Right Superior Temporal Gyrus; posterior division	Right Superior Temporal Gyrus; anterior division	4704	538	0.000122456	3.69619e-05	903	0.000144507	3.72961e-05	C	1077	3.4776e-05	3.59854e-05	C
Left Heschl's Gyrus (includes H1 and H2)	Right Superior Temporal Gyrus; anterior division	4752	539	0.000122407	3.88712e-05	480	0.000202967	3.29777e-05	C	140	0.000215449	4.85199e-05	C
Left Temporal Pole	Right Central Opercular Cortex	1727	540	0.000122377	4.51963e-05	4551	-1.92783e-05	4.25169e-05	NP	967	4.27458e-05	5.30209e-05
Right Angular Gyrus	Right Insular Cortex	591	541	0.000122331	3.47109e-05	1203	0.000118058	3.89538e-05		3067	-4.02207e-05	3.41636e-05	NP
Left Superior Temporal Gyrus; posterior division	Right Inferior Frontal Gyrus; pars opercularis	2678	542	0.000122134	5.63763e-05	914	0.000143204	5.78254e-05	C	103	0.000243672	5.44913e-05	C
Right Paracingulate Gyrus	Left Cuneal Cortex	3432	543	0.000122132	4.26547e-05	662	0.000172922	3.76791e-05	C	996	4.07253e-05	4.29013e-05	C
Left Hippocampus	Left Inferior Frontal Gyrus; pars opercularis	2068	544	0.000121966	4.22141e-05	198	0.000282851	3.51385e-05	C	80	0.000261613	4.34551e-05	C
Right Middle Temporal Gyrus; posterior division	Left Frontal Operculum Cortex	4222	545	0.000121787	3.40172e-05	1235	0.000115429	2.75769e-05	C	459	0.000106206	4.78231e-05	C
Left Supramarginal Gyrus; anterior division	Left Accumbens	5090	546	0.000121694	3.77602e-05	1301	0.000109698	3.0166e-05	C	596	8.42632e-05	3.47573e-05	C
Right Paracingulate Gyrus	Left Caudate	975	547	0.000121681	3.65952e-05	1049	0.000130506	3.14603e-05	C	707	6.97988e-05	2.95507e-05	C
Left Superior Parietal Lobule	Right Subcallosal Cortex	2446	548	0.000121613	3.82384e-05	1082	0.000126885	4.17965e-05	C	1349	1.80556e-05	3.79497e-05	C
Left Intracalcarine Cortex	Left Cuneal Cortex	3474	549	0.000120961	4.79668e-05	440	0.000211206	4.47247e-05	C	344	0.000133036	4.00913e-05	C
Right Cingulate Gyrus; anterior division	Left Accumbens	5072	550	0.000120948	4.07651e-05	672	0.000171195	3.63147e-05	C	208	0.000172822	3.29495e-05	C
Right Superior Parietal Lobule	Left Inferior Temporal Gyrus; temporooccipital part	2304	551	0.000120861	3.13807e-05	2675	4.20394e-05	2.97405e-05	NP	690	7.18216e-05	3.11479e-05
Right Postcentral Gyrus	Right Subcallosal Cortex	2422	552	0.000119807	3.29133e-05	1181	0.000119421	3.50371e-05	C	1298	2.07537e-05	3.03269e-05	C
Left Inferior Frontal Gyrus; pars triangularis	Left Parietal Operculum Cortex	2922	553	0.000119575	4.25121e-05	1124	0.000123596	4.03788e-05	C	886	4.92636e-05	4.51989e-05	C
Left Middle Temporal Gyrus; anterior division	Right Superior Temporal Gyrus; anterior division	4741	554	0.000119411	3.29587e-05	3742	8.97775e-06	3.80003e-05	NP	1843	-5.54844e-06	3.64649e-05	NP
Right Precuneous Cortex	Right Inferior Temporal Gyrus; temporooccipital part	1662	555	0.000119396	4.74727e-05	469	0.000204679	4.44119e-05	C	776	6.18763e-05	4.07052e-05	C
Right Frontal Pole	Left Planum Temporale	3160	556	0.000119336	3.3113e-05	696	0.000166077	3.44029e-05		2205	-1.78271e-05	3.33855e-05	NP
Left Superior Temporal Gyrus; posterior division	Left Hippocampus	1376	557	0.000119184	5.13731e-05	574	0.000186867	4.07403e-05		2716	-3.13932e-05	3.13413e-05	NP
Left Precuneous Cortex	Right Intracalcarine Cortex	2099	558	0.000119117	4.40331e-05	1524	9.5022e-05	3.63886e-05	C	861	5.2617e-05	4.06805e-05	C
Right Frontal Pole	Left Temporal Pole	120	559	0.00011911	4.3992e-05	1211	0.000117611	5.59281e-05	C	973	4.22931e-05	5.34719e-05	C
Right Insular Cortex	Right Parahippocampal Gyrus; posterior division	4039	560	0.000119012	3.35967e-05	602	0.000182718	3.81268e-05		2801	-3.3598e-05	2.31482e-05	NP
Right Intracalcarine Cortex	Right Middle Temporal Gyrus; anterior division	3551	561	0.00011895	2.9911e-05	1531	9.4725e-05	4.37441e-05	C	759	6.41871e-05	3.5364e-05	C
Left Supramarginal Gyrus; posterior division	Left Inferior Temporal Gyrus; temporooccipital part	2325	562	0.000118295	4.08177e-05	2564	4.6402e-05	2.58794e-05	NP	2411	-2.37766e-05	2.52596e-05	NP
Right Cingulate Gyrus; anterior division	Right Caudate	1057	563	0.000118247	4.85299e-05	955	0.000139135	4.6793e-05	C	862	5.25844e-05	3.66155e-05	C
Left Frontal Orbital Cortex	Right Thalamus	399	564	0.000117985	3.66765e-05	974	0.000135993	3.41594e-05	C	256	0.000154048	3.58529e-05	C
Right Superior Temporal Gyrus; posterior division	Right Pallidum	4419	565	0.000117756	4.00958e-05	2282	5.73288e-05	3.47879e-05	NP	2494	-2.5967e-05	3.41904e-05	NP
Right Precentral Gyrus	Left Occipital Pole	95	566	0.000117727	3.07251e-05	2347	5.48644e-05	2.63503e-05	NP	924	4.63837e-05	3.06651e-05
Right Precentral Gyrus	Left Hippocampus	1330	567	0.000117536	3.44099e-05	1050	0.00013044	3.75103e-05		1588	5.37908e-06	3.64573e-05	NP
Right Inferior Frontal Gyrus; pars opercularis	Left Middle Temporal Gyrus; anterior division	3643	568	0.000117359	5.10259e-05	855	0.000149683	3.77429e-05	C	721	6.83211e-05	2.79114e-05	C
Right Middle Temporal Gyrus; temporooccipital part	Right Amygdala	3954	569	0.000117307	4.06361e-05	669	0.000171813	3.83345e-05	C	1180	2.81394e-05	3.88146e-05	C
Left Occipital Pole	Left Cingulate Gyrus; anterior division	1554	570	0.000117298	4.15819e-05	457	0.000206398	3.4828e-05	C	662	7.55025e-05	3.0698e-05	C
Left Occipital Fusiform Gyrus	Left Cingulate Gyrus; anterior division	1595	571	0.00011718	5.7186e-05	190	0.000286109	4.61353e-05	C	336	0.000134951	3.89019e-05	C
Right Thalamus	Left Superior Temporal Gyrus; anterior division	4879	572	0.000117173	4.85952e-05	3009	3.19937e-05	3.28936e-05	NP	540	9.18708e-05	4.10668e-05
Left Middle Temporal Gyrus; posterior division	Right Superior Temporal Gyrus; anterior division	4689	573	0.000117084	4.22207e-05	3262	2.38182e-05	4.70025e-05	NP	570	8.75237e-05	3.44423e-05
Right Inferior Temporal Gyrus; temporooccipital part	Right Middle Temporal Gyrus; anterior division	3544	574	0.00011704	5.08736e-05	1673	8.64964e-05	3.94175e-05	NP	1448	1.21154e-05	3.8595e-05
Right Thalamus	Left Heschl's Gyrus (includes H1 and H2)	4588	575	0.000116949	3.8224e-05	3886	4.09117e-06	3.12705e-05	NP	1282	2.15373e-05	4.01915e-05
Right Inferior Temporal Gyrus; posterior division	Left Amygdala	3700	576	0.000116821	5.7236e-05	5036	-4.83898e-05	4.16895e-05	NP	1002	4.0463e-05	3.68012e-05
Right Lingual Gyrus	Right Superior Parietal Lobule	345	577	0.000116692	4.56686e-05	138	0.000316026	5.48349e-05	C	328	0.000136162	4.99885e-05	C
Right Occipital Fusiform Gyrus	Right Inferior Frontal Gyrus; pars opercularis	2681	578	0.000116619	3.88984e-05	445	0.000209662	4.22974e-05	C	550	9.01613e-05	4.92614e-05	C
Right Juxtapositional Lobule Cortex (formerly Supplementary Motor Cortex)	Left Inferior Frontal Gyrus; pars triangularis	2618	579	0.000116517	3.91447e-05	3756	8.51016e-06	4.49963e-05	NP	1392	1.48125e-05	4.21141e-05
Right Superior Frontal Gyrus	Right Caudate	1045	580	0.000116477	3.73415e-05	401	0.000219222	4.49007e-05	C	290	0.000144823	3.40216e-05	C
Right Inferior Frontal Gyrus; pars triangularis	Left Heschl's Gyrus (includes H1 and H2)	4638	581	0.000116067	3.70312e-05	187	0.000286794	3.53082e-05	C	390	0.000123251	5.16298e-05	C
Left Superior Frontal Gyrus	Right Central Opercular Cortex	1723	582	0.000116014	3.85681e-05	1920	7.4123e-05	3.44044e-05	NP	473	0.000103013	4.432e-05
Left Putamen	Left Central Opercular Cortex	1316	583	0.000115529	4.00173e-05	898	0.000144881	4.06816e-05	C	499	9.7364e-05	4.29104e-05	C
Left Lingual Gyrus	Right Occipital Fusiform Gyrus	1405	584	0.000115353	3.44679e-05	1496	9.6811e-05	3.2859e-05	C	632	7.86138e-05	3.25177e-05	C
Right Insular Cortex	Right Frontal Operculum Cortex	4499	585	0.000115347	3.85167e-05	2358	5.4294e-05	2.03724e-05	NP	1236	2.46631e-05	3.2925e-05
Right Precentral Gyrus	Right Inferior Temporal Gyrus; posterior division	994	586	0.000114939	3.6143e-05	787	0.000155702	3.11334e-05	C	985	4.16068e-05	3.90658e-05	C
Left Thalamus	Right Juxtapositional Lobule Cortex (formerly Supplementary Motor Cortex)	1914	587	0.000114727	3.65921e-05	490	0.000202243	3.75023e-05	C	927	4.60687e-05	3.28087e-05	C
Left Occipital Pole	Right Parietal Operculum Cortex	3095	588	0.000114509	4.85515e-05	629	0.000177923	4.21129e-05	C	839	5.41837e-05	4.72831e-05	C
Left Inferior Temporal Gyrus; temporooccipital part	Right Pallidum	4439	589	0.000114469	5.09172e-05	129	0.000321986	5.46309e-05		2541	-2.70793e-05	4.21774e-05	NP
Left Superior Temporal Gyrus; posterior division	Left Inferior Frontal Gyrus; pars opercularis	2066	590	0.000114299	4.70577e-05	231	0.000267188	4.24151e-05	C	385	0.000124707	3.81862e-05	C
Right Insular Cortex	Right Parahippocampal Gyrus; anterior division	2179	591	0.000113859	3.30501e-05	790	0.000155538	4.94047e-05		1642	3.04643e-06	4.07737e-06	NP
Left Middle Temporal Gyrus; posterior division	Right Subcallosal Cortex	2448	592	0.000113698	3.73602e-05	4964	-4.15102e-05	2.40666e-05	NP	2960	-3.76894e-05	2.54388e-05	NP
Right Supramarginal Gyrus; posterior division	Right Parahippocampal Gyrus; posterior division	4037	593	0.000113477	4.63616e-05	1571	9.18559e-05	2.77801e-05	C	1029	3.81919e-05	4.50279e-05	C
Right Supramarginal Gyrus; anterior division	Right Intracalcarine Cortex	2143	594	0.000113416	3.43959e-05	1743	8.28204e-05	3.46169e-05	NP	489	0.000100169	2.93879e-05
Left Temporal Pole	Left Temporal Occipital Fusiform Cortex	2717	595	0.000113345	4.15935e-05	1089	0.000126257	5.6859e-05	C	270	0.000150189	3.7732e-05	C
Right Thalamus	Left Caudate	974	596	0.000113299	4.16635e-05	676	0.000170596	3.51835e-05	C	374	0.000127954	3.61281e-05	C
Left Cingulate Gyrus; anterior division	Right Cuneal Cortex	2402	597	0.000113234	4.48824e-05	260	0.000257771	4.25187e-05		1914	-7.59677e-06	4.81994e-05	NP
Left Middle Frontal Gyrus	Right Occipital Pole	63	598	0.000113064	3.56263e-05	2253	5.83172e-05	3.29682e-05	NP	1066	3.55379e-05	3.00608e-05
Right Thalamus	Right Frontal Operculum Cortex	4493	599	0.000112945	3.36018e-05	1664	8.68455e-05	1.95193e-05	NP	3169	-4.24765e-05	2.29697e-05	NP
Left Superior Temporal Gyrus; posterior division	Left Central Opercular Cortex	1325	600	0.000112909	3.85064e-05	220	0.000269608	3.6657e-05	C	333	0.000135576	3.73529e-05	C
Left Postcentral Gyrus	Right Inferior Frontal Gyrus; pars triangularis	3009	601	0.000112707	4.39661e-05	368	0.000227291	3.28272e-05	C	398	0.000120093	3.92535e-05	C
Left Middle Temporal Gyrus; temporooccipital part	Left Superior Temporal Gyrus; anterior division	4912	602	0.000112508	6.31059e-05	318	0.000240772	4.58976e-05	C	77	0.000263639	4.63159e-05	C
Right Paracingulate Gyrus	Right Superior Temporal Gyrus; posterior division	1157	603	0.000112182	3.19635e-05	4210	-6.26778e-06	2.68964e-05	NP	4121	-6.52817e-05	3.13562e-05	NP
Left Inferior Frontal Gyrus; pars triangularis	Left Pallidum	4350	604	0.000111523	3.83695e-05	1823	7.88263e-05	3.70951e-05	NP	3405	-4.81257e-05	3.20297e-05	NP
Right Pallidum	Left Heschl's Gyrus (includes H1 and H2)	4654	605	0.000111513	3.4836e-05	4953	-4.06389e-05	2.78574e-05	NP	3210	-4.35576e-05	2.80529e-05	NP
Left Insular Cortex	Right Parahippocampal Gyrus; posterior division	4042	606	0.000111465	4.96499e-05	283	0.000252286	5.98434e-05	C	253	0.000157277	4.91746e-05	C
Left Precuneous Cortex	Right Planum Temporale	3847	607	0.000111012	3.28402e-05	327	0.000237941	3.90499e-05	C	532	9.26424e-05	3.64366e-05	C
Left Middle Frontal Gyrus	Left Inferior Temporal Gyrus; temporooccipital part	2286	608	0.000110977	3.33246e-05	907	0.000143729	3.43772e-05	C	1417	1.35708e-05	3.22518e-05	C
Left Cingulate Gyrus; posterior division	Right Occipital Fusiform Gyrus	1421	609	0.000110806	3.97132e-05	101	0.000345453	4.81707e-05	C	864	5.2323e-05	4.18786e-05	C
Right Lateral Occipital Cortex; superior division	Right Frontal Operculum Cortex	4468	610	0.000110473	3.98012e-05	209	0.00027823	3.79854e-05	C	682	7.28836e-05	3.34636e-05	C
Right Occipital Pole	Right Frontal Operculum Cortex	4476	611	0.000110268	3.40715e-05	407	0.000217438	3.98417e-05		1790	-3.86059e-06	3.78727e-06	NP
Left Precentral Gyrus	Right Planum Temporale	3833	612	0.000110252	3.92103e-05	587	0.000185283	4.42485e-05	C	323	0.000138324	4.15527e-05	C
Left Lateral Occipital Cortex; inferior division	Right Putamen	878	613	0.000110059	3.53049e-05	660	0.000172992	4.01695e-05	C	427	0.000113535	3.43317e-05	C
Left Subcallosal Cortex	Left Accumbens	5131	614	0.000110033	4.298e-05	1159	0.000121027	3.47546e-05	C	283	0.000146198	3.33709e-05	C
Right Insular Cortex	Right Inferior Frontal Gyrus; pars opercularis	2662	615	0.00010971	3.18294e-05	3197	2.61961e-05	2.54333e-05	NP	4297	-7.0569e-05	2.37186e-05	NP
Left Lateral Occipital Cortex; inferior division	Right Superior Parietal Lobule	342	616	0.000109481	5.00319e-05	315	0.000241614	4.71854e-05		1741	-2.11104e-06	4.21811e-06	NP
Left Lateral Occipital Cortex; superior division	Right Lingual Gyrus	192	617	0.000109128	3.76848e-05	1608	8.97662e-05	3.24778e-05	NP	3537	-5.08507e-05	3.12096e-05	NP
Right Superior Temporal Gyrus; posterior division	Left Planum Temporale	3208	618	0.000109014	4.21432e-05	1489	9.74286e-05	3.49167e-05	C	460	0.000106073	3.69024e-05	C
Right Lateral Occipital Cortex; inferior division	Left Caudate	964	619	0.000108708	3.74068e-05	1441	0.000100648	3.21353e-05	C	263	0.000152512	3.83864e-05	C
Left Paracingulate Gyrus	Right Parietal Operculum Cortex	3116	620	0.000108402	5.25429e-05	123	0.000328423	5.17848e-05	C	153	0.000208242	3.63209e-05	C
Right Middle Frontal Gyrus	Right Cingulate Gyrus; posterior division	289	621	0.000108079	3.69767e-05	595	0.000184178	4.19632e-05	C	228	0.000164899	3.66973e-05	C
Right Precentral Gyrus	Right Cingulate Gyrus; anterior division	235	622	0.000108041	3.21151e-05	702	0.000165308	3.46002e-05	C	813	5.72233e-05	2.78864e-05	C
Left Inferior Frontal Gyrus; pars opercularis	Left Inferior Temporal Gyrus; temporooccipital part	2342	623	0.000107785	4.23158e-05	504	0.000200484	3.73666e-05		2237	-1.87015e-05	4.36289e-05	NP
Left Occipital Pole	Right Parahippocampal Gyrus; posterior division	4019	624	0.000107664	3.34339e-05	2770	3.91672e-05	3.24405e-05	NP	1291	2.10628e-05	3.07014e-05
Right Frontal Pole	Right Lateral Occipital Cortex; superior division	3	625	0.000107473	3.16747e-05	1984	7.06993e-05	1.8569e-05	NP	457	0.000106377	2.6451e-05
Left Middle Frontal Gyrus	Left Caudate	954	626	0.000107452	4.82734e-05	506	0.000200262	3.97983e-05	C	1083	3.44367e-05	3.85077e-05	C
Right Middle Frontal Gyrus	Left Central Opercular Cortex	1288	627	0.00010734	4.04635e-05	1223	0.000116402	3.51905e-05	C	769	6.30859e-05	3.7147e-05	C
Right Middle Frontal Gyrus	Left Frontal Operculum Cortex	4199	628	0.000106988	4.55603e-05	254	0.000259086	4.16895e-05	C	615	8.12971e-05	3.58069e-05	C
Right Middle Temporal Gyrus; temporooccipital part	Left Caudate	984	629	0.000106905	3.93996e-05	5138	-6.26944e-05	2.65164e-05	NP	640	7.79517e-05	2.78248e-05
Right Caudate	Left Parietal Operculum Cortex	2896	630	0.00010679	3.44884e-05	5250	-0.000138457	3.63255e-05	NP	1841	-5.46435e-06	3.41928e-05	NP
Left Precentral Gyrus	Left Superior Temporal Gyrus; anterior division	4856	631	0.000106761	4.36897e-05	2024	6.83023e-05	5.09568e-05	NP	159	0.00020208	3.64263e-05
Left Precuneous Cortex	Right Middle Temporal Gyrus; posterior division	649	632	0.000106587	4.47899e-05	1582	9.12662e-05	4.40412e-05	NP	758	6.44023e-05	4.0809e-05
Left Cingulate Gyrus; anterior division	Left Middle Temporal Gyrus; anterior division	3626	633	0.000106227	4.17311e-05	649	0.000174329	3.16088e-05	C	497	9.7644e-05	3.24686e-05	C
Left Precentral Gyrus	Left Middle Temporal Gyrus; anterior division	3575	634	0.000106226	3.60422e-05	1883	7.6172e-05	2.80644e-05	NP	4364	-7.28871e-05	2.72498e-05	NP
Right Central Opercular Cortex	Left Middle Temporal Gyrus; anterior division	3629	635	0.000105858	4.45458e-05	1173	0.000119836	4.68566e-05	C	1046	3.71388e-05	5.95709e-05	C
Right Inferior Temporal Gyrus; temporooccipital part	Left Accumbens	5108	636	0.000105829	3.6679e-05	570	0.000187605	3.38131e-05	C	579	8.64744e-05	3.85915e-05	C
Right Precuneous Cortex	Left Insular Cortex	675	637	0.000105786	3.4856e-05	671	0.000171639	3.34613e-05	C	1343	1.84506e-05	3.67235e-05	C
Left Lateral Occipital Cortex; inferior division	Right Inferior Frontal Gyrus; pars triangularis	3020	638	0.00010569	2.96468e-05	3036	3.11316e-05	2.93221e-05	NP	2464	-2.51711e-05	2.50279e-05	NP
Right Superior Temporal Gyrus; posterior division	Left Heschl's Gyrus (includes H1 and H2)	4608	639	0.000105621	3.57713e-05	3243	2.43415e-05	3.6033e-05	NP	890	4.90589e-05	3.33915e-05
Left Middle Frontal Gyrus	Right Superior Temporal Gyrus; posterior division	1136	640	0.000105548	3.71349e-05	684	0.000168409	3.34846e-05	C	1074	3.50581e-05	3.58562e-05	C
Right Middle Temporal Gyrus; temporooccipital part	Left Hippocampus	1364	641	0.000105536	4.47327e-05	454	0.000207327	3.23381e-05	C	1209	2.64827e-05	4.72121e-05	C
Right Supramarginal Gyrus; posterior division	Left Accumbens	5082	642	0.000105271	3.18633e-05	1266	0.00011236	3.44321e-05	C	846	5.38323e-05	3.28225e-05	C
Right Inferior Temporal Gyrus; temporooccipital part	Left Middle Temporal Gyrus; temporooccipital part	1888	643	0.000105192	3.98632e-05	847	0.000150332	5.29678e-05		1801	-4.17599e-06	3.99204e-05	NP
Right Inferior Temporal Gyrus; posterior division	Right Heschl's Gyrus (includes H1 and H2)	4798	644	0.000105137	4.57676e-05	1200	0.000118398	3.8781e-05	C	934	4.54364e-05	3.56013e-05	C
Left Lateral Occipital Cortex; superior division	Right Middle Temporal Gyrus; anterior division	3488	645	0.000105059	4.59889e-05	243	0.000260606	5.13654e-05	C	309	0.000140294	3.38333e-05	C
Right Frontal Pole	Right Cingulate Gyrus; anterior division	231	646	0.000105041	3.90681e-05	799	0.000154821	3.27411e-05		2556	-2.75456e-05	3.52306e-05	NP
Right Middle Frontal Gyrus	Left Inferior Frontal Gyrus; pars opercularis	2029	647	0.000105018	3.30971e-05	975	0.000135962	3.15444e-05	C	961	4.31304e-05	3.19651e-05	C
Left Frontal Pole	Left Postcentral Gyrus	16	648	0.000104859	4.26586e-05	205	0.000279928	4.93526e-05	C	251	0.000158292	4.00355e-05	C
Right Middle Temporal Gyrus; posterior division	Left Superior Temporal Gyrus; anterior division	4887	649	0.000104797	4.98676e-05	932	0.000141442	3.7764e-05	C	466	0.000104966	4.38668e-05	C
Left Occipital Pole	Right Lateral Occipital Cortex; inferior division	167	650	0.000104789	3.30169e-05	3800	6.59281e-06	2.86206e-05	NP	1864	-6.06433e-06	3.54883e-05	NP
Left Caudate	Left Inferior Frontal Gyrus; pars triangularis	2600	651	0.00010478	3.65504e-05	1537	9.44581e-05	3.49396e-05	C	1023	3.87106e-05	4.75971e-05	C
Left Temporal Pole	Right Middle Temporal Gyrus; temporooccipital part	719	652	0.000104616	3.67088e-05	797	0.000154924	3.10835e-05	C	938	4.52263e-05	3.29712e-05	C
Right Angular Gyrus	Right Parahippocampal Gyrus; anterior division	2175	653	0.000104401	4.14479e-05	492	0.00020196	3.87554e-05	C	355	0.000131089	3.29752e-05	C
Left Supramarginal Gyrus; anterior division	Right Parietal Operculum Cortex	3121	654	0.000104145	3.6456e-05	299	0.000246217	4.21599e-05	C	736	6.72129e-05	3.70528e-05	C
Left Frontal Pole	Left Temporal Pole	121	655	0.000104113	4.85219e-05	5231	-9.94197e-05	5.56321e-05	NP	664	7.50941e-05	4.97647e-05
Right Parahippocampal Gyrus; posterior division	Left Frontal Operculum Cortex	4276	656	0.000103732	3.8935e-05	1561	9.25067e-05	4.39041e-05	C	729	6.77321e-05	3.3897e-05	C
Right Insular Cortex	Right Superior Temporal Gyrus; anterior division	4690	657	0.000103325	2.97983e-05	1626	8.84115e-05	2.34154e-05	NP	814	5.69857e-05	3.58432e-05
Right Frontal Pole	Left Parahippocampal Gyrus; anterior division	2775	658	0.000103084	4.26694e-05	204	0.000280633	4.2824e-05	C	1081	3.45679e-05	3.35639e-05	C
Left Occipital Pole	Left Inferior Temporal Gyrus; temporooccipital part	2292	659	0.00010273	3.77705e-05	1098	0.000125495	3.46739e-05	C	577	8.65029e-05	3.4809e-05	C
Left Middle Frontal Gyrus	Left Paracingulate Gyrus	603	660	0.000102656	4.4509e-05	1994	7.03385e-05	3.79269e-05	NP	611	8.27304e-05	4.22824e-05
Left Precentral Gyrus	Left Inferior Temporal Gyrus; posterior division	746	661	0.000102247	2.79303e-05	4625	-2.2736e-05	2.95471e-05	NP	1631	3.47834e-06	2.47091e-06	NP
Right Lateral Occipital Cortex; superior division	Right Middle Frontal Gyrus	81	662	0.000102201	3.3532e-05	2208	6.02588e-05	2.35548e-05	NP	508	9.64201e-05	2.8572e-05
Left Postcentral Gyrus	Right Central Opercular Cortex	1717	663	0.000102016	3.68304e-05	693	0.000166492	3.50811e-05	C	1039	3.7696e-05	2.47421e-05	C
Right Insular Cortex	Right Inferior Temporal Gyrus; posterior division	1024	664	0.000101862	3.8945e-05	436	0.000211877	5.99429e-05	C	1226	2.50483e-05	4.63829e-05	C
Right Inferior Temporal Gyrus; posterior division	Right Occipital Fusiform Gyrus	1423	665	0.000101678	5.25992e-05	824	0.000152437	3.37541e-05	C	1139	3.11015e-05	3.3507e-05	C
Right Precentral Gyrus	Right Intracalcarine Cortex	2084	666	0.000101607	2.65852e-05	2699	4.12157e-05	2.55015e-05	NP	2043	-1.2287e-05	2.79722e-05	NP
Left Angular Gyrus	Left Amygdala	3712	667	0.000101586	2.98496e-05	564	0.0001887	3.00684e-05		2229	-1.85081e-05	2.94482e-05	NP
Right Amygdala	Right Superior Temporal Gyrus; anterior division	4745	668	0.000101408	4.02915e-05	5204	-7.99748e-05	2.32434e-05	NP	1582	5.68208e-06	3.19904e-05	NP
Right Inferior Frontal Gyrus; pars triangularis	Right Middle Temporal Gyrus; anterior division	3564	669	0.000101295	4.08347e-05	1088	0.000126263	4.43482e-05	C	887	4.92373e-05	4.47412e-05	C
Right Planum Polare	Right Frontal Operculum Cortex	4552	670	0.00010128	2.98575e-05	2133	6.32541e-05	2.27128e-05	NP	1339	1.86031e-05	3.25685e-05
Left Temporal Pole	Left Frontal Orbital Cortex	226	671	0.000101254	2.82476e-05	2218	5.98979e-05	3.86595e-05	NP	1462	1.15332e-05	4.19201e-05
Right Temporal Pole	Right Parahippocampal Gyrus; anterior division	2160	672	0.000101	4.59409e-05	615	0.000180444	4.78489e-05	C	430	0.000113162	4.3092e-05	C
Left Occipital Pole	Right Intracalcarine Cortex	2094	673	0.000100931	4.32978e-05	330	0.000237299	5.16411e-05	C	950	4.38857e-05	5.48082e-05	C
Left Frontal Pole	Right Postcentral Gyrus	22	674	0.000100848	3.91044e-05	66	0.000383025	4.25265e-05	C	273	0.000149597	3.89786e-05	C
Left Middle Frontal Gyrus	Left Pallidum	4286	675	0.000100779	3.77255e-05	2493	4.86743e-05	3.30764e-05	NP	1350	1.80076e-05	4.08772e-05
Right Superior Parietal Lobule	Right Planum Temporale	3854	676	0.000100454	3.75343e-05	861	0.000148656	2.90381e-05	C	989	4.12913e-05	2.49812e-05	C
Left Thalamus	Left Inferior Temporal Gyrus; temporooccipital part	2301	677	0.000100286	4.74998e-05	134	0.000317585	3.97603e-05		2050	-1.246e-05	4.89107e-05	NP
Left Precentral Gyrus	Left Supracalcarine Cortex	5156	678	0.000100183	3.04115e-05	1156	0.000121167	2.85591e-05		2026	-1.1779e-05	3.11559e-05	NP
Right Thalamus	Right Juxtapositional Lobule Cortex (formerly Supplementary Motor Cortex)	1919	679	0.000100049	3.77243e-05	1477	9.833e-05	2.50693e-05		4923	-9.97719e-05	2.68127e-05	NP
Right Precentral Gyrus	Right Putamen	865	680	9.98363e-05	3.22447e-05	4432	-1.50202e-05	2.46102e-05	NP	3047	-3.99236e-05	2.16249e-05	NP
Left Temporal Pole	Right Inferior Frontal Gyrus; pars triangularis	3019	681	9.97636e-05	3.18377e-05	614	0.000180684	4.21855e-05	C	1093	3.39045e-05	4.27791e-05	C
Right Amygdala	Right Frontal Operculum Cortex	4554	682	9.97124e-05	3.90481e-05	2492	4.87305e-05	3.39289e-05	NP	418	0.000116196	5.29659e-05
Left Middle Temporal Gyrus; posterior division	Left Inferior Frontal Gyrus; pars triangularis	2589	683	9.95297e-05	4.04235e-05	1126	0.00012333	4.06238e-05		3513	-5.01333e-05	2.8731e-05	NP
Right Inferior Temporal Gyrus; posterior division	Right Caudate	1080	684	9.94222e-05	4.71811e-05	484	0.000202725	5.53972e-05	C	396	0.00012079	3.91205e-05	C
Right Middle Temporal Gyrus; posterior division	Right Caudate	1071	685	9.93435e-05	5.6188e-05	1528	9.48638e-05	3.89062e-05	C	395	0.000120957	3.7106e-05	C
Right Temporal Pole	Left Frontal Orbital Cortex	225	686	9.93101e-05	3.5999e-05	1207	0.000117797	4.67343e-05	C	420	0.000115705	4.08653e-05	C
Left Lateral Occipital Cortex; inferior division	Right Supramarginal Gyrus; anterior division	1970	687	9.92736e-05	4.08242e-05	877	0.000147321	4.1818e-05		3227	-4.37878e-05	3.88423e-05	NP
Right Middle Temporal Gyrus; anterior division	Left Planum Polare	4179	688	9.91506e-05	3.94658e-05	1016	0.000132678	4.99579e-05	C	240	0.000160969	3.57875e-05	C
Left Frontal Orbital Cortex	Left Supramarginal Gyrus; anterior division	801	689	9.89424e-05	3.04809e-05	2625	4.41309e-05	2.53263e-05	NP	3842	-5.84611e-05	2.51662e-05	NP
Right Lingual Gyrus	Left Middle Temporal Gyrus; anterior division	3590	690	9.89166e-05	3.8022e-05	521	0.000197353	4.45563e-05	C	795	5.91729e-05	3.44043e-05	C
Right Middle Frontal Gyrus	Right Inferior Temporal Gyrus; temporooccipital part	1666	691	9.88473e-05	3.03636e-05	2084	6.56151e-05	2.65852e-05	NP	1317	1.97914e-05	3.33914e-05
Left Precuneous Cortex	Right Supramarginal Gyrus; anterior division	1972	692	9.83948e-05	4.4793e-05	2192	6.08974e-05	3.18593e-05	NP	505	9.67867e-05	3.61136e-05
Right Cingulate Gyrus; posterior division	Right Superior Temporal Gyrus; posterior division	1152	693	9.83711e-05	4.46436e-05	901	0.000144779	4.707e-05		1756	-2.5629e-06	4.61732e-05	NP
Right Postcentral Gyrus	Right Angular Gyrus	442	694	9.82942e-05	2.97212e-05	1140	0.000122434	2.79555e-05		4469	-7.65645e-05	2.41983e-05	NP
Right Precuneous Cortex	Left Occipital Fusiform Gyrus	1494	695	9.82708e-05	4.53545e-05	244	0.000260436	4.7694e-05	C	330	0.000136083	4.73782e-05	C
Right Occipital Fusiform Gyrus	Left Subcallosal Cortex	3293	696	9.82553e-05	4.56836e-05	1508	9.57218e-05	4.69728e-05	C	397	0.000120289	4.18639e-05	C
Left Hippocampus	Left Parietal Operculum Cortex	2902	697	9.81505e-05	4.1105e-05	802	0.000154444	2.49768e-05		4568	-8.08165e-05	3.864e-05	NP
Left Cingulate Gyrus; anterior division	Right Subcallosal Cortex	2471	698	9.80598e-05	3.66647e-05	2239	5.91867e-05	3.27722e-05	NP	811	5.7434e-05	3.66563e-05
Left Parietal Operculum Cortex	Left Subcallosal Cortex	3316	699	9.80049e-05	3.84108e-05	246	0.000260117	4.29527e-05	C	438	0.000109384	3.36123e-05	C
Right Postcentral Gyrus	Right Temporal Fusiform Cortex; posterior division	2218	700	9.7676e-05	4.06887e-05	400	0.000219283	4.142e-05	C	286	0.000145421	4.76234e-05	C
Right Cingulate Gyrus; posterior division	Right Temporal Occipital Fusiform Cortex	1455	701	9.75383e-05	4.24133e-05	308	0.000242944	3.67861e-05	C	458	0.000106343	3.33223e-05	C
Left Planum Temporale	Right Superior Temporal Gyrus; anterior division	4736	702	9.73198e-05	3.55108e-05	476	0.000203576	3.68212e-05	C	467	0.00010455	3.26835e-05	C
Left Caudate	Left Subcallosal Cortex	3284	703	9.72262e-05	3.67297e-05	450	0.000208333	4.65563e-05	C	125	0.000223461	4.19921e-05	C
Left Cingulate Gyrus; anterior division	Left Cuneal Cortex	3459	704	9.7122e-05	3.81004e-05	958	0.000138366	3.14919e-05		3745	-5.62619e-05	3.36917e-05	NP
Right Middle Frontal Gyrus	Left Supramarginal Gyrus; posterior division	1094	705	9.67086e-05	2.81081e-05	733	0.000162098	2.99281e-05	C	1105	3.31165e-05	3.24133e-05	C
Left Precuneous Cortex	Right Central Opercular Cortex	1730	706	9.65416e-05	3.75114e-05	967	0.000136817	3.75524e-05		2051	-1.24713e-05	3.19499e-05	NP
Left Insular Cortex	Left Inferior Frontal Gyrus; pars triangularis	2593	707	9.64291e-05	4.57083e-05	4952	-4.06284e-05	3.68624e-05	NP	1388	1.51874e-05	3.53481e-05
Right Lateral Occipital Cortex; superior division	Right Cingulate Gyrus; anterior division	234	708	9.6363e-05	3.7173e-05	252	0.000259184	4.31276e-05	C	377	0.000127602	3.68051e-05	C
Right Inferior Temporal Gyrus; posterior division	Right Juxtapositional Lobule Cortex (formerly Supplementary Motor Cortex)	1936	709	9.63513e-05	3.10348e-05	3805	6.44027e-06	1.68062e-05	NP	2955	-3.7605e-05	2.51596e-05	NP
Left Putamen	Right Inferior Temporal Gyrus; temporooccipital part	1694	710	9.62608e-05	3.72467e-05	747	0.000160232	3.02823e-05		1876	-6.3215e-06	2.66981e-05	NP
Left Insular Cortex	Left Putamen	857	711	9.6252e-05	3.77303e-05	1226	0.000115884	2.32609e-05	C	353	0.00013118	4.95614e-05	C
Left Frontal Pole	Right Lateral Occipital Cortex; superior division	4	712	9.61528e-05	3.42e-05	1618	8.87812e-05	2.20856e-05	NP	597	8.41183e-05	2.67926e-05
Left Juxtapositional Lobule Cortex (formerly Supplementary Motor Cortex)	Left Parahippocampal Gyrus; posterior division	3398	713	9.60973e-05	3.43049e-05	957	0.000138677	2.93248e-05	C	285	0.000145632	3.26632e-05	C
Right Middle Temporal Gyrus; posterior division	Right Inferior Frontal Gyrus; pars triangularis	3039	714	9.60474e-05	4.73142e-05	414	0.000215692	4.16462e-05	C	1338	1.86149e-05	4.50411e-05	C
Left Lingual Gyrus	Left Middle Temporal Gyrus; anterior division	3597	715	9.5792e-05	3.74111e-05	5119	-5.96976e-05	4.95216e-05	NP	1846	-5.66291e-06	3.95321e-05	NP
Right Supramarginal Gyrus; anterior division	Right Parahippocampal Gyrus; posterior division	4068	716	9.54674e-05	4.45159e-05	1290	0.000110679	3.37529e-05		4862	-9.53421e-05	4.07494e-05	NP
Right Middle Frontal Gyrus	Right Parahippocampal Gyrus; anterior division	2158	717	9.49475e-05	2.99306e-05	441	0.000210637	2.75807e-05	C	1571	5.92948e-06	3.11095e-05	C
Right Frontal Pole	Right Superior Frontal Gyrus	45	718	9.48362e-05	3.01314e-05	773	0.000156649	2.7712e-05	C	238	0.000161187	3.1183e-05	C
Right Middle Frontal Gyrus	Left Accumbens	5063	719	9.47894e-05	5.45546e-05	185	0.000287665	5.44658e-05		2248	-1.89762e-05	3.37577e-05	NP
Right Precentral Gyrus	Left Supramarginal Gyrus; anterior division	784	720	9.47691e-05	3.68584e-05	4986	-4.34435e-05	2.94722e-05	NP	1400	1.43433e-05	3.72623e-05
Right Inferior Temporal Gyrus; posterior division	Left Planum Temporale	3205	721	9.46536e-05	5.47603e-05	1024	0.000132394	3.57701e-05	C	313	0.000139661	3.32212e-05	C
Left Frontal Orbital Cortex	Right Supramarginal Gyrus; anterior division	1974	722	9.45921e-05	3.76156e-05	1377	0.000104031	3.1231e-05	C	1443	1.24978e-05	4.16938e-05	C
Right Juxtapositional Lobule Cortex (formerly Supplementary Motor Cortex)	Right Parahippocampal Gyrus; posterior division	4067	723	9.45064e-05	2.93669e-05	3107	2.90384e-05	1.69342e-05	NP	1445	1.241e-05	2.53307e-05
Left Insular Cortex	Left Heschl's Gyrus (includes H1 and H2)	4597	724	9.42713e-05	3.53084e-05	621	0.000179275	2.83789e-05	C	720	6.84327e-05	2.93408e-05	C
Left Lateral Occipital Cortex; superior division	Left Superior Frontal Gyrus	68	725	9.42115e-05	3.28191e-05	3696	1.04233e-05	2.31464e-05	NP	2940	-3.72276e-05	3.28647e-05	NP
Right Cingulate Gyrus; anterior division	Right Amygdala	3938	726	9.38962e-05	3.57734e-05	3698	1.03933e-05	4.47812e-05	NP	649	7.73019e-05	3.63763e-05
Left Occipital Fusiform Gyrus	Right Inferior Temporal Gyrus; temporooccipital part	1708	727	9.37785e-05	4.40412e-05	758	0.000158527	3.79595e-05	C	1216	2.56469e-05	4.73968e-05	C
Left Frontal Pole	Left Hippocampus	1327	728	9.36999e-05	3.4576e-05	4096	-2.23519e-06	2.54949e-06	NP	1784	-3.5681e-06	2.57708e-06	NP
Left Angular Gyrus	Right Parahippocampal Gyrus; posterior division	4062	729	9.36958e-05	3.9631e-05	5129	-6.11966e-05	3.74777e-05	NP	3997	-6.17806e-05	3.60052e-05	NP
Left Cuneal Cortex	Right Parahippocampal Gyrus; posterior division	4088	730	9.35688e-05	4.14301e-05	2265	5.80121e-05	2.80671e-05	NP	504	9.68202e-05	3.15488e-05
Left Inferior Frontal Gyrus; pars opercularis	Left Accumbens	5114	731	9.35568e-05	3.9805e-05	392	0.000220494	3.619e-05	C	1279	2.17941e-05	3.32539e-05	C
Right Inferior Temporal Gyrus; temporooccipital part	Left Middle Temporal Gyrus; anterior division	3628	732	9.35555e-05	4.50441e-05	2733	4.00681e-05	2.71419e-05	NP	1370	1.65207e-05	3.54226e-05
Right Precuneous Cortex	Left Supramarginal Gyrus; posterior division	1090	733	9.2964e-05	4.50609e-05	1259	0.00011282	3.7352e-05		4252	-6.95017e-05	3.56842e-05	NP
Left Superior Parietal Lobule	Left Paracingulate Gyrus	626	734	9.28026e-05	3.18731e-05	999	0.000133564	3.77487e-05	C	342	0.000133275	3.31274e-05	C
Right Cingulate Gyrus; anterior division	Right Angular Gyrus	457	735	9.26916e-05	4.79266e-05	106	0.000342159	5.2707e-05		2331	-2.16065e-05	4.46412e-05	NP
Right Insular Cortex	Right Superior Temporal Gyrus; posterior division	1162	736	9.25086e-05	3.04934e-05	3194	2.62926e-05	3.29433e-05	NP	1788	-3.76719e-06	2.65576e-06	NP
Left Inferior Temporal Gyrus; posterior division	Right Middle Temporal Gyrus; anterior division	3525	737	9.24992e-05	3.0877e-05	941	0.000140501	3.83806e-05		2001	-1.07323e-05	2.4802e-05	NP
Right Superior Parietal Lobule	Left Insular Cortex	692	738	9.24764e-05	3.34108e-05	1910	7.45065e-05	3.58064e-05	NP	348	0.000132235	3.98274e-05
Right Middle Temporal Gyrus; temporooccipital part	Left Putamen	858	739	9.20648e-05	3.92886e-05	305	0.00024425	3.87311e-05	C	471	0.000103896	3.16835e-05	C
Right Middle Frontal Gyrus	Right Superior Temporal Gyrus; anterior division	4669	740	9.20559e-05	3.04797e-05	3268	2.36231e-05	2.7232e-05	NP	835	5.43944e-05	2.94902e-05
Right Lingual Gyrus	Right Parahippocampal Gyrus; posterior division	4025	741	9.19726e-05	3.8705e-05	979	0.000135424	4.01175e-05	C	899	4.83834e-05	3.64877e-05	C
Left Superior Temporal Gyrus; posterior division	Right Central Opercular Cortex	1761	742	9.19705e-05	3.55622e-05	1167	0.00012048	2.56975e-05		1831	-5.23723e-06	2.39388e-05	NP
Right Putamen	Left Juxtapositional Lobule Cortex (formerly Supplementary Motor Cortex)	2968	743	9.17455e-05	4.20898e-05	1744	8.27446e-05	3.69963e-05	NP	679	7.30144e-05	2.95912e-05
Right Angular Gyrus	Left Inferior Frontal Gyrus; pars opercularis	2046	744	9.16941e-05	3.54739e-05	552	0.000190691	4.15161e-05	C	594	8.48636e-05	3.08299e-05	C
Left Supramarginal Gyrus; anterior division	Left Supramarginal Gyrus; posterior division	1121	745	9.16916e-05	4.25585e-05	2489	4.88354e-05	3.19385e-05	NP	1026	3.84917e-05	3.48764e-05
Left Central Opercular Cortex	Left Middle Temporal Gyrus; anterior division	3621	746	9.16854e-05	4.03607e-05	2455	5.024e-05	4.62807e-05	NP	4960	-0.000102392	5.66088e-05	NP
Right Superior Temporal Gyrus; posterior division	Right Central Opercular Cortex	1759	747	9.16172e-05	2.92634e-05	2112	6.41228e-05	2.37514e-05	NP	908	4.77839e-05	3.53105e-05
Right Parahippocampal Gyrus; anterior division	Left Frontal Operculum Cortex	4252	748	9.14937e-05	3.33654e-05	2229	5.95808e-05	3.19762e-05	NP	1116	3.25895e-05	3.21446e-05
Left Temporal Occipital Fusiform Cortex	Right Frontal Operculum Cortex	4539	749	9.1483e-05	3.11474e-05	5242	-0.000109374	3.10177e-05	NP	4107	-6.48558e-05	2.68917e-05	NP
Right Temporal Pole	Right Occipital Fusiform Gyrus	1393	750	9.14238e-05	4.21372e-05	2684	4.17715e-05	2.51153e-05	NP	910	4.7772e-05	3.36917e-05
Right Caudate	Left Superior Temporal Gyrus; posterior division	1271	751	9.14218e-05	4.18646e-05	4708	-2.65047e-05	2.86003e-05	NP	1154	2.99985e-05	4.80639e-05
Right Middle Temporal Gyrus; posterior division	Left Heschl's Gyrus (includes H1 and H2)	4596	752	9.11479e-05	4.07313e-05	562	0.000189243	2.77541e-05	C	767	6.32e-05	2.84238e-05	C
Left Middle Frontal Gyrus	Left Cingulate Gyrus; anterior division	1548	753	9.10363e-05	3.52099e-05	3878	4.3658e-06	3.79286e-05	NP	566	8.79497e-05	3.44743e-05
Right Occipital Fusiform Gyrus	Right Inferior Temporal Gyrus; temporooccipital part	1706	754	9.07394e-05	4.71828e-05	421	0.000213977	3.93336e-05	C	560	8.86216e-05	3.85865e-05	C
Right Middle Temporal Gyrus; temporooccipital part	Left Heschl's Gyrus (includes H1 and H2)	4598	755	9.07354e-05	3.76259e-05	3109	2.90035e-05	2.17087e-05	NP	1208	2.65323e-05	2.84327e-05
Right Intracalcarine Cortex	Left Subcallosal Cortex	3305	756	9.03977e-05	4.79497e-05	1942	7.2937e-05	5.00962e-05	NP	255	0.000155093	4.12759e-05
Left Thalamus	Right Inferior Frontal Gyrus; pars opercularis	2651	757	9.01421e-05	4.96229e-05	118	0.000332928	4.45835e-05	C	770	6.30533e-05	3.97319e-05	C
Left Inferior Frontal Gyrus; pars opercularis	Left Superior Temporal Gyrus; anterior division	4915	758	9.01068e-05	3.58523e-05	715	0.000164382	3.58729e-05	C	412	0.000117458	3.3036e-05	C
Left Middle Temporal Gyrus; posterior division	Right Caudate	1068	759	8.97993e-05	5.176e-05	1346	0.000106642	3.87706e-05	C	305	0.000141154	4.10278e-05	C
Right Thalamus	Left Inferior Frontal Gyrus; pars opercularis	2044	760	8.9773e-05	4.39378e-05	186	0.000287541	4.16156e-05	C	82	0.000260422	4.31975e-05	C
Left Intracalcarine Cortex	Right Parietal Operculum Cortex	3152	761	8.94706e-05	5.02784e-05	1034	0.000131296	3.68632e-05	C	524	9.43239e-05	4.03594e-05	C
Left Superior Parietal Lobule	Left Middle Temporal Gyrus; anterior division	3601	762	8.94559e-05	3.78081e-05	311	0.000242343	3.47818e-05	C	1457	1.16737e-05	4.43474e-05	C
Right Superior Parietal Lobule	Left Pallidum	4304	763	8.942e-05	3.1317e-05	3847	5.1467e-06	1.89707e-05	NP	2441	-2.45966e-05	2.76753e-05	NP
Left Middle Temporal Gyrus; posterior division	Right Parahippocampal Gyrus; anterior division	2178	764	8.93615e-05	4.17601e-05	1463	9.91654e-05	3.59221e-05		2490	-2.58837e-05	3.22979e-05	NP
Left Middle Temporal Gyrus; temporooccipital part	Left Middle Temporal Gyrus; anterior division	3631	765	8.93314e-05	4.88663e-05	1332	0.000107915	2.98096e-05		4211	-6.80059e-05	3.40887e-05	NP
Left Putamen	Right Pallidum	4412	766	8.9138e-05	3.38335e-05	2051	6.72108e-05	3.48341e-05	NP	2605	-2.85219e-05	2.68896e-05	NP
Left Lingual Gyrus	Right Inferior Temporal Gyrus; posterior division	1017	767	8.91223e-05	4.40889e-05	274	0.000255276	4.12785e-05	C	1312	2.01068e-05	3.19028e-05	C
Left Lateral Occipital Cortex; inferior division	Left Angular Gyrus	1613	768	8.90772e-05	3.55724e-05	2233	5.94943e-05	5.54061e-05	NP	1639	3.17819e-06	4.85469e-06	NP
Left Juxtapositional Lobule Cortex (formerly Supplementary Motor Cortex)	Left Accumbens	5127	769	8.89264e-05	2.35294e-05	4221	-6.60579e-06	2.4329e-05	NP	5183	-0.000131901	2.30426e-05	NP
Right Paracingulate Gyrus	Left Supramarginal Gyrus; posterior division	1110	770	8.8699e-05	4.35952e-05	2980	3.27202e-05	3.69783e-05	NP	2038	-1.20018e-05	3.53791e-05	NP
Right Frontal Pole	Left Cingulate Gyrus; posterior division	903	771	8.86327e-05	5.18936e-05	64	0.000385001	5.26374e-05	C	715	6.86684e-05	4.85964e-05	C
Right Temporal Pole	Left Superior Parietal Lobule	480	772	8.8612e-05	3.23553e-05	1872	7.67832e-05	3.35584e-05	NP	2154	-1.61793e-05	3.11104e-05	NP
Left Temporal Pole	Right Frontal Operculum Cortex	4481	773	8.83314e-05	2.92939e-05	791	0.000155464	3.52695e-05	C	1502	9.22466e-06	3.78941e-05	C
Right Juxtapositional Lobule Cortex (formerly Supplementary Motor Cortex)	Left Planum Polare	4157	774	8.81612e-05	4.24647e-05	2127	6.35061e-05	2.33025e-05	NP	1357	1.72855e-05	3.14049e-05
Left Putamen	Right Planum Polare	3782	775	8.79363e-05	4.51346e-05	966	0.000136938	3.67572e-05	C	196	0.000179536	4.1356e-05	C
Right Lateral Occipital Cortex; inferior division	Right Putamen	879	776	8.78124e-05	4.53353e-05	873	0.000147642	3.29689e-05	C	968	4.26754e-05	3.13137e-05	C
Right Juxtapositional Lobule Cortex (formerly Supplementary Motor Cortex)	Right Supracalcarine Cortex	5012	777	8.76094e-05	3.70006e-05	3600	1.31936e-05	3.16819e-05	NP	990	4.12072e-05	2.52858e-05
Right Middle Frontal Gyrus	Left Frontal Orbital Cortex	223	778	8.75929e-05	3.102e-05	1028	0.000132109	2.12922e-05		1974	-9.97975e-06	3.21219e-05	NP
Right Lateral Occipital Cortex; inferior division	Right Hippocampus	1788	779	8.75548e-05	3.8022e-05	1081	0.000127097	2.89223e-05		3494	-4.98555e-05	3.30936e-05	NP
Left Postcentral Gyrus	Left Middle Temporal Gyrus; temporooccipital part	1836	780	8.75286e-05	4.01837e-05	2363	5.41669e-05	3.97916e-05	NP	947	4.43835e-05	4.16837e-05
Right Temporal Pole	Left Inferior Temporal Gyrus; temporooccipital part	2293	781	8.73179e-05	3.34214e-05	3664	1.15409e-05	2.65714e-05	NP	1565	6.07399e-06	2.93686e-05
Right Planum Temporale	Left Accumbens	5138	782	8.73112e-05	3.18393e-05	4181	-5.35812e-06	3.12374e-05	NP	2851	-3.50058e-05	2.9029e-05	NP
Left Juxtapositional Lobule Cortex (formerly Supplementary Motor Cortex)	Right Frontal Operculum Cortex	4542	783	8.72751e-05	3.87077e-05	850	0.000150149	3.4383e-05	C	943	4.4607e-05	3.15888e-05	C
Right Frontal Pole	Left Occipital Pole	91	784	8.72747e-05	4.20082e-05	3176	2.67656e-05	3.62507e-05	NP	922	4.65099e-05	3.65695e-05
Right Middle Temporal Gyrus; posterior division	Left Planum Polare	4131	785	8.71717e-05	2.44841e-05	3741	9.00739e-06	2.75802e-05	NP	3525	-5.05504e-05	2.14314e-05	NP
Left Precentral Gyrus	Left Parietal Operculum Cortex	2855	786	8.71131e-05	2.23663e-05	4329	-1.09948e-05	2.39843e-05	NP	2860	-3.51684e-05	1.82621e-05	NP
Left Precentral Gyrus	Left Putamen	825	787	8.68267e-05	3.25542e-05	3191	2.63924e-05	1.97216e-05	NP	1256	2.32366e-05	2.41019e-05
Left Lateral Occipital Cortex; inferior division	Left Lingual Gyrus	368	788	8.67044e-05	3.46884e-05	668	0.000171871	3.35518e-05	C	666	7.49378e-05	3.62027e-05	C
Right Cingulate Gyrus; anterior division	Left Angular Gyrus	1618	789	8.63689e-05	4.11373e-05	2796	3.84278e-05	3.18987e-05	NP	454	0.000106758	4.27932e-05
Right Frontal Pole	Right Temporal Fusiform Cortex; posterior division	2211	790	8.58604e-05	3.24852e-05	489	0.000202311	3.72759e-05		2031	-1.19025e-05	3.23847e-05	NP
Right Inferior Frontal Gyrus; pars triangularis	Right Planum Polare	3819	791	8.58256e-05	2.93686e-05	1574	9.16535e-05	3.41703e-05		1861	-5.94475e-06	3.44973e-05	NP
Left Intracalcarine Cortex	Left Juxtapositional Lobule Cortex (formerly Supplementary Motor Cortex)	2997	792	8.57181e-05	3.81506e-05	724	0.000163227	3.85544e-05	C	1159	2.97243e-05	3.76577e-05	C
Right Lateral Occipital Cortex; superior division	Right Parahippocampal Gyrus; posterior division	4008	793	8.56411e-05	3.3064e-05	4298	-9.87807e-06	2.94501e-05	NP	293	0.000142993	2.85698e-05
Left Precentral Gyrus	Right Middle Temporal Gyrus; temporooccipital part	708	794	8.54201e-05	3.41185e-05	752	0.000159574	3.32062e-05		3238	-4.40677e-05	3.69855e-05	NP
Right Intracalcarine Cortex	Right Supracalcarine Cortex	5015	795	8.53603e-05	2.83098e-05	2525	4.79931e-05	2.24424e-05	NP	1244	2.40129e-05	3.14441e-05
Right Precuneous Cortex	Left Putamen	829	796	8.53486e-05	3.3544e-05	1324	0.000108426	3.07269e-05	C	1041	3.76214e-05	3.71432e-05	C
Left Occipital Pole	Right Planum Temporale	3842	797	8.53416e-05	3.6572e-05	397	0.000219814	4.26296e-05	C	1113	3.27725e-05	3.61773e-05	C
Right Lateral Occipital Cortex; superior division	Right Parahippocampal Gyrus; anterior division	2148	798	8.51649e-05	2.86969e-05	2428	5.16328e-05	3.03424e-05	NP	1438	1.27266e-05	2.60999e-05
Left Angular Gyrus	Left Subcallosal Cortex	3297	799	8.51329e-05	3.45814e-05	741	0.000161347	3.3151e-05	C	1122	3.21958e-05	3.71444e-05	C
Right Lingual Gyrus	Right Central Opercular Cortex	1731	800	8.50907e-05	3.12524e-05	4649	-2.36347e-05	2.28553e-05	NP	1632	3.45937e-06	3.38484e-06	NP
Right Superior Frontal Gyrus	Right Inferior Frontal Gyrus; pars triangularis	3013	801	8.49562e-05	2.88401e-05	4511	-1.77068e-05	2.69863e-05	NP	4443	-7.57408e-05	3.98716e-05	NP
Right Occipital Pole	Left Amygdala	3666	802	8.48922e-05	3.12993e-05	2145	6.27101e-05	3.7595e-05	NP	1080	3.45959e-05	2.85396e-05
Left Cingulate Gyrus; anterior division	Right Parahippocampal Gyrus; anterior division	2201	803	8.4828e-05	2.90706e-05	3641	1.22192e-05	2.92048e-05	NP	801	5.86184e-05	2.62614e-05
Left Inferior Frontal Gyrus; pars opercularis	Right Supracalcarine Cortex	5014	804	8.46049e-05	3.01095e-05	836	0.000151759	4.24625e-05	C	1382	1.57136e-05	2.503e-05	C
Right Intracalcarine Cortex	Left Intracalcarine Cortex	2550	805	8.4408e-05	4.83113e-05	984	0.00013497	3.62065e-05	C	764	6.34822e-05	3.67022e-05	C
Left Precentral Gyrus	Right Temporal Pole	110	806	8.439e-05	4.38707e-05	783	0.000156057	2.86796e-05	C	673	7.42291e-05	3.8332e-05	C
Left Superior Temporal Gyrus; posterior division	Left Cingulate Gyrus; anterior division	1590	807	8.43361e-05	2.68839e-05	1031	0.000131526	2.50004e-05		3956	-6.10172e-05	1.98836e-05	NP
Right Intracalcarine Cortex	Right Parietal Operculum Cortex	3146	808	8.4302e-05	4.80241e-05	2633	4.38173e-05	3.41939e-05	NP	583	8.60337e-05	3.81952e-05
Right Supramarginal Gyrus; posterior division	Right Intracalcarine Cortex	2112	809	8.42713e-05	2.28429e-05	2390	5.29422e-05	1.93162e-05	NP	1391	1.49872e-05	2.14671e-05
Left Precuneous Cortex	Left Cuneal Cortex	3422	810	8.42356e-05	3.33346e-05	934	0.000141301	3.77477e-05	C	1499	9.31166e-06	3.1405e-05	C
Left Precentral Gyrus	Left Middle Frontal Gyrus	33	811	8.42173e-05	3.44271e-05	503	0.000200558	2.76632e-05	C	400	0.00011994	3.26399e-05	C
Right Occipital Fusiform Gyrus	Right Pallidum	4424	812	8.42034e-05	3.31477e-05	874	0.000147472	3.08784e-05	C	542	9.12469e-05	3.17188e-05	C
Right Precuneous Cortex	Left Cingulate Gyrus; posterior division	912	813	8.42028e-05	4.73406e-05	218	0.000269783	3.73271e-05	C	774	6.22717e-05	5.25255e-05	C
Left Insular Cortex	Left Pallidum	4315	814	8.41932e-05	3.45058e-05	2002	7.00827e-05	2.35345e-05	NP	981	4.19492e-05	3.21743e-05
Right Middle Temporal Gyrus; posterior division	Right Hippocampus	1806	815	8.41488e-05	5.59222e-05	550	0.000191028	7.02645e-05	C	628	7.8966e-05	4.35993e-05	C
Left Central Opercular Cortex	Right Central Opercular Cortex	1762	816	8.41466e-05	3.95225e-05	2735	3.99609e-05	3.55414e-05	NP	840	5.41443e-05	4.0759e-05
Left Frontal Orbital Cortex	Right Insular Cortex	582	817	8.4113e-05	3.85283e-05	3480	1.73711e-05	3.73882e-05	NP	2427	-2.42132e-05	3.59559e-05	NP
Left Frontal Orbital Cortex	Right Cingulate Gyrus; anterior division	252	818	8.40417e-05	4.37169e-05	247	0.000260069	4.80905e-05	C	433	0.000111804	4.27828e-05	C
Left Lateral Occipital Cortex; inferior division	Left Thalamus	270	819	8.39566e-05	4.36544e-05	2742	3.98582e-05	3.61975e-05	NP	279	0.000147215	3.25389e-05
Left Intracalcarine Cortex	Right Pallidum	4442	820	8.39482e-05	3.63273e-05	1894	7.54385e-05	3.25462e-05	NP	1258	2.31821e-05	3.52476e-05
Left Putamen	Left Subcallosal Cortex	3281	821	8.3945e-05	3.32698e-05	2756	3.95812e-05	2.8941e-05	NP	1661	1.96182e-06	3.29053e-05	NP
Right Inferior Temporal Gyrus; temporooccipital part	Right Temporal Fusiform Cortex; posterior division	2269	822	8.38745e-05	4.67891e-05	1899	7.51336e-05	4.10137e-05	NP	598	8.4091e-05	4.23589e-05
Right Precuneous Cortex	Right Supramarginal Gyrus; anterior division	1962	823	8.37211e-05	2.94544e-05	1356	0.000105878	2.36132e-05		2312	-2.10681e-05	3.19443e-05	NP
Left Planum Temporale	Left Subcallosal Cortex	3320	824	8.36976e-05	4.33807e-05	177	0.000293787	4.06959e-05	C	1030	3.81905e-05	4.3117e-05	C
Right Superior Frontal Gyrus	Left Cingulate Gyrus; posterior division	913	825	8.35832e-05	3.23808e-05	2559	4.67196e-05	4.28541e-05	NP	2305	-2.08268e-05	3.4241e-05	NP
Right Lateral Occipital Cortex; inferior division	Right Pallidum	4389	826	8.34234e-05	4.31137e-05	785	0.000155843	3.01321e-05	C	701	7.03054e-05	3.44329e-05	C
Right Lateral Occipital Cortex; inferior division	Left Superior Temporal Gyrus; posterior division	1243	827	8.3331e-05	3.58087e-05	1213	0.000117483	2.88407e-05	C	1264	2.29621e-05	2.55605e-05	C
Right Superior Frontal Gyrus	Left Temporal Pole	130	828	8.33214e-05	3.54872e-05	678	0.000169535	3.99829e-05		4633	-8.32129e-05	3.70812e-05	NP
Left Lingual Gyrus	Left Occipital Fusiform Gyrus	1512	829	8.31507e-05	3.88232e-05	2141	6.2797e-05	2.95042e-05	NP	1495	9.43601e-06	2.85465e-05
Right Superior Frontal Gyrus	Left Frontal Orbital Cortex	220	830	8.31229e-05	3.89001e-05	1118	0.000124191	3.5248e-05		3638	-5.31845e-05	3.14205e-05	NP
Left Postcentral Gyrus	Right Precuneous Cortex	42	831	8.30331e-05	3.90886e-05	1889	7.576e-05	2.56429e-05	NP	998	4.06067e-05	3.32748e-05
Left Middle Frontal Gyrus	Left Intracalcarine Cortex	2493	832	8.28839e-05	3.15443e-05	1621	8.85957e-05	2.57111e-05	NP	791	5.93497e-05	2.46346e-05
Right Inferior Temporal Gyrus; temporooccipital part	Left Supracalcarine Cortex	5209	833	8.28582e-05	3.92306e-05	3267	2.36498e-05	2.91081e-05	NP	3576	-5.16743e-05	3.08867e-05	NP
Left Central Opercular Cortex	Left Planum Polare	4146	834	8.28567e-05	3.46116e-05	1505	9.6395e-05	3.87016e-05	C	941	4.47487e-05	3.63557e-05	C
Left Intracalcarine Cortex	Left Planum Polare	4166	835	8.2778e-05	3.42417e-05	1541	9.42026e-05	5.48134e-05	C	702	7.01654e-05	3.87323e-05	C
Right Lateral Occipital Cortex; inferior division	Left Angular Gyrus	1614	836	8.27755e-05	3.8639e-05	617	0.000180342	4.04232e-05	C	491	9.87341e-05	5.05542e-05	C
Left Parietal Operculum Cortex	Left Planum Temporale	3236	837	8.23098e-05	2.98597e-05	2139	6.28716e-05	2.81509e-05	NP	3074	-4.04474e-05	2.36281e-05	NP
Right Temporal Pole	Right Cingulate Gyrus; posterior division	291	838	8.22757e-05	4.7564e-05	1854	7.77868e-05	3.35058e-05	NP	1319	1.97137e-05	4.88275e-05
Left Frontal Orbital Cortex	Left Middle Temporal Gyrus; temporooccipital part	1851	839	8.21027e-05	3.76359e-05	721	0.00016351	5.03874e-05		2069	-1.32341e-05	3.4099e-05	NP
Right Supramarginal Gyrus; anterior division	Left Inferior Temporal Gyrus; temporooccipital part	2341	840	8.18084e-05	2.91779e-05	2627	4.40242e-05	1.98256e-05	NP	781	6.06851e-05	3.14571e-05
Right Superior Frontal Gyrus	Right Insular Cortex	571	841	8.17367e-05	2.99812e-05	853	0.000150027	3.14311e-05		3255	-4.43549e-05	1.81702e-05	NP
Right Paracingulate Gyrus	Left Planum Polare	4124	842	8.16581e-05	2.97105e-05	576	0.000186483	4.02299e-05	C	1297	2.07586e-05	3.49168e-05	C
Left Frontal Orbital Cortex	Right Supramarginal Gyrus; posterior division	517	843	8.16495e-05	3.48889e-05	535	0.000194552	4.41607e-05	C	786	5.99897e-05	4.10604e-05	C
Left Central Opercular Cortex	Left Inferior Frontal Gyrus; pars opercularis	2067	844	8.15891e-05	3.94109e-05	538	0.000193515	4.26121e-05		3200	-4.32999e-05	3.77524e-05	NP
Left Superior Frontal Gyrus	Left Intracalcarine Cortex	2497	845	8.15121e-05	2.87352e-05	3883	4.20679e-06	2.37772e-05	NP	2192	-1.73722e-05	2.06019e-05	NP
Left Paracingulate Gyrus	Right Occipital Fusiform Gyrus	1413	846	8.14887e-05	3.32038e-05	474	0.000203893	3.16854e-05		2009	-1.10881e-05	3.52611e-05	NP
Left Planum Polare	Right Heschl's Gyrus (includes H1 and H2)	4844	847	8.13676e-05	2.69221e-05	2284	5.7263e-05	2.74519e-05	NP	997	4.06371e-05	2.86073e-05
Right Precuneous Cortex	Left Lingual Gyrus	360	848	8.13125e-05	3.60771e-05	90	0.000353368	4.48906e-05	C	382	0.000125685	3.1099e-05	C
Right Parietal Operculum Cortex	Left Middle Temporal Gyrus; anterior division	3649	849	8.13054e-05	3.64506e-05	623	0.000178638	4.55592e-05		2790	-3.32963e-05	4.69381e-05	NP
Left Lateral Occipital Cortex; superior division	Right Supramarginal Gyrus; anterior division	1955	850	8.1305e-05	2.98305e-05	4930	-3.90439e-05	2.61001e-05	NP	530	9.30109e-05	2.71614e-05
Right Frontal Orbital Cortex	Left Inferior Temporal Gyrus; temporooccipital part	2303	851	8.13e-05	2.89168e-05	1930	7.35811e-05	2.45545e-05	NP	1506	8.93972e-06	3.46842e-05
Right Precentral Gyrus	Left Cingulate Gyrus; anterior division	1544	852	8.12455e-05	2.79561e-05	240	0.000262558	3.86364e-05	C	425	0.000113653	2.54908e-05	C
Left Paracingulate Gyrus	Left Supramarginal Gyrus; posterior division	1116	853	8.1131e-05	3.34502e-05	4553	-1.92897e-05	2.84313e-05	NP	3600	-5.22402e-05	2.67879e-05	NP
Left Inferior Temporal Gyrus; posterior division	Left Central Opercular Cortex	1314	854	8.06072e-05	3.41332e-05	519	0.000197923	3.41982e-05	C	636	7.8332e-05	2.81776e-05	C
Right Insular Cortex	Right Pallidum	4405	855	8.05309e-05	3.3985e-05	1909	7.45328e-05	3.98922e-05	NP	3397	-4.79814e-05	2.78825e-05	NP
Left Putamen	Right Hippocampus	1811	856	8.01837e-05	3.46504e-05	2747	3.97896e-05	2.30261e-05	NP	2047	-1.23905e-05	3.34225e-05	NP
Right Cingulate Gyrus; anterior division	Right Subcallosal Cortex	2437	857	8.01773e-05	4.01499e-05	358	0.0002297	4.88799e-05	C	554	8.96792e-05	4.78882e-05	C
Left Lateral Occipital Cortex; inferior division	Left Cingulate Gyrus; anterior division	1557	858	8.0052e-05	3.94592e-05	1904	7.49699e-05	3.08662e-05	NP	680	7.3003e-05	3.00016e-05
Right Inferior Temporal Gyrus; temporooccipital part	Right Superior Temporal Gyrus; anterior division	4714	859	8.00374e-05	3.72709e-05	3779	7.30546e-06	2.55164e-05	NP	1541	7.47203e-06	3.3128e-05
Left Thalamus	Left Middle Temporal Gyrus; anterior division	3593	860	8.00327e-05	4.23287e-05	2334	5.53515e-05	3.2478e-05	NP	2785	-3.31695e-05	3.35977e-05	NP
Left Cingulate Gyrus; anterior division	Right Amygdala	3972	861	7.98431e-05	3.06206e-05	3531	1.54908e-05	2.85034e-05	NP	1999	-1.0679e-05	3.03965e-05	NP
Left Frontal Pole	Left Inferior Temporal Gyrus; posterior division	742	862	7.97786e-05	5.08832e-05	4616	-2.25695e-05	4.5333e-05	NP	1345	1.83666e-05	4.30045e-05
Left Lingual Gyrus	Right Supramarginal Gyrus; anterior division	1980	863	7.95648e-05	2.96972e-05	1645	8.78311e-05	4.14911e-05	NP	1047	3.70654e-05	3.34704e-05
Right Lateral Occipital Cortex; superior division	Left Superior Temporal Gyrus; anterior division	4854	864	7.94135e-05	3.55225e-05	1100	0.000125364	2.5375e-05	C	730	6.76615e-05	3.30806e-05	C
Right Precuneous Cortex	Left Parahippocampal Gyrus; anterior division	2784	865	7.93635e-05	4.84415e-05	1973	7.11526e-05	4.18221e-05	NP	1008	4.00336e-05	3.94175e-05
Right Angular Gyrus	Left Supramarginal Gyrus; anterior division	810	866	7.92327e-05	3.10535e-05	2382	5.33526e-05	2.73916e-05	NP	2367	-2.25944e-05	2.87715e-05	NP
Left Temporal Fusiform Cortex; posterior division	Left Central Opercular Cortex	1324	867	7.89181e-05	4.44729e-05	1604	9.02473e-05	3.90391e-05	NP	539	9.19447e-05	3.46245e-05
Right Cingulate Gyrus; posterior division	Left Accumbens	5074	868	7.86895e-05	3.82931e-05	426	0.00021332	4.70104e-05	C	638	7.80771e-05	3.55488e-05	C
Right Lateral Occipital Cortex; superior division	Left Cingulate Gyrus; posterior division	906	869	7.86592e-05	3.64059e-05	1296	0.000109909	2.75925e-05	C	537	9.2044e-05	3.20053e-05	C
Right Inferior Temporal Gyrus; posterior division	Left Superior Temporal Gyrus; posterior division	1270	870	7.86408e-05	3.19737e-05	1598	9.05534e-05	3.80225e-05	NP	1586	5.5154e-06	2.57129e-05	NP
Right Superior Parietal Lobule	Right Frontal Operculum Cortex	4491	871	7.85897e-05	5.30482e-05	742	0.000161303	3.76556e-05	C	157	0.000204242	4.05809e-05	C
Left Lateral Occipital Cortex; inferior division	Right Middle Temporal Gyrus; temporooccipital part	720	872	7.83397e-05	2.78471e-05	3514	1.60806e-05	2.74457e-05	NP	1626	3.65044e-06	2.9084e-06	NP
Right Superior Parietal Lobule	Right Superior Temporal Gyrus; anterior division	4682	873	7.83313e-05	4.48623e-05	2665	4.26627e-05	3.18732e-05	NP	3495	-4.98625e-05	4.24727e-05	NP
Left Occipital Fusiform Gyrus	Left Superior Temporal Gyrus; anterior division	4906	874	7.82995e-05	3.55747e-05	640	0.000175728	3.33539e-05	C	1025	3.85041e-05	2.92685e-05	C
Left Parietal Operculum Cortex	Right Pallidum	4447	875	7.81735e-05	4.10685e-05	491	0.00020213	3.49546e-05	C	794	5.91742e-05	3.17275e-05	C
Left Precentral Gyrus	Right Cingulate Gyrus; posterior division	281	876	7.80122e-05	3.94681e-05	374	0.000224847	4.39472e-05		5218	-0.000147498	4.62111e-05	NP
Left Hippocampus	Right Juxtapositional Lobule Cortex (formerly Supplementary Motor Cortex)	1943	877	7.78662e-05	3.66461e-05	890	0.00014552	3.13205e-05	C	808	5.76167e-05	3.0892e-05	C
Left Caudate	Right Pallidum	4415	878	7.77224e-05	3.62483e-05	3088	2.96074e-05	1.6961e-05	NP	1072	3.52806e-05	3.32167e-05
Left Putamen	Left Parahippocampal Gyrus; anterior division	2816	879	7.73902e-05	3.2329e-05	4540	-1.87785e-05	3.80554e-05	NP	5114	-0.000118103	2.8813e-05	NP
Left Cuneal Cortex	Left Superior Temporal Gyrus; anterior division	4934	880	7.73543e-05	3.49719e-05	1150	0.000121572	3.00387e-05	C	1286	2.13183e-05	2.60943e-05	C
Left Cuneal Cortex	Right Planum Temporale	3911	881	7.72953e-05	2.77915e-05	1948	7.25174e-05	2.36443e-05	NP	691	7.17949e-05	2.83015e-05
Left Middle Temporal Gyrus; posterior division	Left Cuneal Cortex	3436	882	7.72779e-05	3.51451e-05	2628	4.39889e-05	2.82042e-05	NP	1386	1.52575e-05	3.08312e-05
Left Subcallosal Cortex	Left Planum Polare	4176	883	7.7262e-05	3.53247e-05	143	0.000311995	4.38891e-05	C	268	0.000150638	3.4901e-05	C
Right Superior Frontal Gyrus	Left Insular Cortex	676	884	7.72165e-05	4.10853e-05	122	0.000328619	4.68468e-05		1969	-9.76265e-06	4.52961e-05	NP
Right Juxtapositional Lobule Cortex (formerly Supplementary Motor Cortex)	Left Planum Temporale	3222	885	7.68486e-05	3.12041e-05	3813	6.09829e-06	2.11186e-05	NP	3995	-6.17068e-05	2.62947e-05	NP
Left Cingulate Gyrus; posterior division	Right Inferior Temporal Gyrus; temporooccipital part	1696	886	7.63111e-05	3.59334e-05	1464	9.9125e-05	2.91177e-05	C	688	7.24186e-05	3.75981e-05	C
Left Frontal Pole	Right Intracalcarine Cortex	2081	887	7.62925e-05	4.72078e-05	2545	4.72471e-05	5.01612e-05	NP	351	0.00013207	3.83834e-05
Left Superior Parietal Lobule	Left Juxtapositional Lobule Cortex (formerly Supplementary Motor Cortex)	2957	888	7.62579e-05	3.91974e-05	1572	9.18349e-05	2.96223e-05	C	1158	2.98156e-05	3.23756e-05	C
Right Parahippocampal Gyrus; anterior division	Left Parietal Operculum Cortex	2916	889	7.62269e-05	3.74823e-05	883	0.000146429	3.93356e-05		2039	-1.20235e-05	3.33959e-05	NP
Left Temporal Occipital Fusiform Cortex	Right Middle Temporal Gyrus; anterior division	3560	890	7.60681e-05	4.28629e-05	3285	2.30505e-05	4.14125e-05	NP	851	5.36444e-05	3.40418e-05
Right Thalamus	Right Supramarginal Gyrus; posterior division	524	891	7.60533e-05	4.57609e-05	554	0.000190409	3.83966e-05	C	366	0.00012908	4.25056e-05	C
Left Putamen	Left Supramarginal Gyrus; posterior division	1122	892	7.60434e-05	5.36489e-05	2155	6.22704e-05	4.19048e-05	NP	394	0.00012128	3.67249e-05
Left Paracingulate Gyrus	Right Middle Temporal Gyrus; anterior division	3521	893	7.59467e-05	4.52278e-05	444	0.000209989	5.00205e-05		1662	1.91804e-06	5.03309e-06	NP
Right Postcentral Gyrus	Right Inferior Temporal Gyrus; posterior division	997	894	7.57283e-05	4.65478e-05	416	0.000215443	4.38738e-05	C	383	0.000125277	4.27729e-05	C
Right Intracalcarine Cortex	Left Parietal Operculum Cortex	2915	895	7.55265e-05	3.46973e-05	3927	2.98858e-06	2.28726e-05	NP	1089	3.41297e-05	2.69642e-05
Right Precuneous Cortex	Left Temporal Pole	129	896	7.54726e-05	5.30341e-05	569	0.000187705	6.45412e-05	C	111	0.000237606	6.60196e-05	C
Left Frontal Pole	Left Superior Frontal Gyrus	67	897	7.54417e-05	4.02112e-05	813	0.000153398	4.06512e-05		2351	-2.21188e-05	3.705e-05	NP
Left Precuneous Cortex	Right Inferior Frontal Gyrus; pars opercularis	2647	898	7.53513e-05	3.58873e-05	85	0.00035811	4.69056e-05	C	257	0.000153997	3.51157e-05	C
Right Inferior Frontal Gyrus; pars opercularis	Left Heschl's Gyrus (includes H1 and H2)	4633	899	7.52277e-05	2.94777e-05	1966	7.14948e-05	3.06454e-05	NP	3580	-5.18014e-05	2.21237e-05	NP
Left Angular Gyrus	Left Parietal Operculum Cortex	2907	900	7.52119e-05	3.4802e-05	1320	0.00010853	2.82771e-05	C	1206	2.66567e-05	2.94096e-05	C
Right Lingual Gyrus	Right Angular Gyrus	455	901	7.51604e-05	4.73237e-05	378	0.000224494	5.0541e-05	C	204	0.000175073	4.08142e-05	C
Right Frontal Orbital Cortex	Right Supramarginal Gyrus; posterior division	521	902	7.51498e-05	3.45186e-05	2228	5.95842e-05	2.37224e-05	NP	1202	2.69526e-05	2.58737e-05
Right Middle Temporal Gyrus; temporooccipital part	Left Superior Temporal Gyrus; posterior division	1263	903	7.50839e-05	4.5866e-05	2755	3.95963e-05	4.39737e-05	NP	704	6.99884e-05	4.12432e-05
Right Middle Temporal Gyrus; posterior division	Left Angular Gyrus	1632	904	7.5065e-05	4.58513e-05	486	0.000202571	6.43832e-05	C	145	0.000212903	4.81807e-05	C
Left Temporal Occipital Fusiform Cortex	Left Parietal Operculum Cortex	2924	905	7.50302e-05	4.70128e-05	1347	0.000106611	4.00508e-05	C	341	0.000133376	3.9297e-05	C
Left Lingual Gyrus	Right Central Opercular Cortex	1738	906	7.50271e-05	3.43928e-05	2894	3.54504e-05	2.80763e-05	NP	572	8.70264e-05	5.18813e-05
Right Superior Parietal Lobule	Left Juxtapositional Lobule Cortex (formerly Supplementary Motor Cortex)	2952	907	7.46538e-05	3.22798e-05	279	0.000253661	3.16187e-05		1774	-3.14375e-06	2.3806e-06	NP
Left Inferior Frontal Gyrus; pars opercularis	Left Intracalcarine Cortex	2549	908	7.46075e-05	3.16408e-05	157	0.000302992	3.65172e-05	C	1519	8.44146e-06	2.66858e-05	C
Right Temporal Pole	Left Planum Polare	4110	909	7.45913e-05	3.7368e-05	4430	-1.48617e-05	3.81654e-05	NP	2190	-1.73162e-05	3.73287e-05	NP
Left Precentral Gyrus	Left Inferior Frontal Gyrus; pars opercularis	2021	910	7.4588e-05	3.28984e-05	4074	-1.5576e-06	2.94121e-05	NP	2333	-2.16426e-05	2.93283e-05	NP
Right Frontal Pole	Left Juxtapositional Lobule Cortex (formerly Supplementary Motor Cortex)	2926	911	7.45772e-05	3.90857e-05	834	0.000151869	3.45639e-05	C	301	0.000141617	3.36277e-05	C
Right Lateral Occipital Cortex; inferior division	Right Inferior Frontal Gyrus; pars triangularis	3021	912	7.4487e-05	3.27596e-05	1622	8.85949e-05	2.67576e-05	NP	783	6.02289e-05	2.25458e-05
Right Precentral Gyrus	Right Inferior Frontal Gyrus; pars triangularis	3007	913	7.44568e-05	3.28208e-05	412	0.000216235	4.19369e-05	C	1007	4.01082e-05	3.01923e-05	C
Left Lingual Gyrus	Right Juxtapositional Lobule Cortex (formerly Supplementary Motor Cortex)	1918	914	7.44147e-05	3.73562e-05	4761	-2.90476e-05	2.26991e-05	NP	1084	3.44343e-05	3.0666e-05
Left Occipital Fusiform Gyrus	Right Pallidum	4426	915	7.43314e-05	3.42642e-05	829	0.000152259	3.20456e-05	C	1355	1.74552e-05	3.32332e-05	C
Left Lateral Occipital Cortex; superior division	Right Pallidum	4373	916	7.42482e-05	3.42024e-05	3069	3.01176e-05	3.3644e-05	NP	2135	-1.55409e-05	2.74401e-05	NP
Left Inferior Frontal Gyrus; pars opercularis	Left Amygdala	3719	917	7.42427e-05	3.69997e-05	439	0.000211383	3.8525e-05		3014	-3.90313e-05	3.42249e-05	NP
Left Frontal Orbital Cortex	Right Frontal Operculum Cortex	4486	918	7.40714e-05	3.04441e-05	3448	1.83801e-05	2.4489e-05	NP	3193	-4.31013e-05	2.50426e-05	NP
Left Insular Cortex	Left Temporal Fusiform Cortex; posterior division	1213	919	7.40033e-05	3.17239e-05	3967	1.76139e-06	2.17697e-05	NP	1693	-6.22187e-08	2.28557e-07	NP
Right Occipital Pole	Left Intracalcarine Cortex	2496	920	7.39632e-05	3.77229e-05	1460	9.95123e-05	3.58879e-05	C	475	0.000102384	2.80209e-05	C
Right Lateral Occipital Cortex; inferior division	Left Juxtapositional Lobule Cortex (formerly Supplementary Motor Cortex)	2944	921	7.39054e-05	2.70749e-05	1435	0.000101086	1.84687e-05		2162	-1.63761e-05	2.07396e-05	NP
Right Inferior Frontal Gyrus; pars opercularis	Right Planum Polare	3814	922	7.3693e-05	2.779e-05	3596	1.33427e-05	2.43471e-05	NP	3147	-4.1999e-05	2.36298e-05	NP
Left Superior Frontal Gyrus	Left Juxtapositional Lobule Cortex (formerly Supplementary Motor Cortex)	2938	923	7.35119e-05	2.63661e-05	2019	6.85917e-05	1.67061e-05	NP	1308	2.02891e-05	2.60019e-05
Left Temporal Pole	Right Heschl's Gyrus (includes H1 and H2)	4769	924	7.34258e-05	3.44276e-05	2941	3.38809e-05	3.60659e-05	NP	494	9.78289e-05	4.03232e-05
Right Parahippocampal Gyrus; posterior division	Right Superior Temporal Gyrus; anterior division	4746	925	7.32893e-05	3.93507e-05	818	0.000152879	4.45666e-05		2002	-1.07575e-05	3.67103e-05	NP
Left Putamen	Right Superior Temporal Gyrus; anterior division	4697	926	7.31445e-05	3.11801e-05	1345	0.000106678	2.70149e-05	C	502	9.71695e-05	2.83058e-05	C
Right Occipital Pole	Right Central Opercular Cortex	1722	927	7.30329e-05	3.20743e-05	2763	3.93999e-05	3.46682e-05	NP	3207	-4.35259e-05	3.24934e-05	NP
Right Insular Cortex	Left Parahippocampal Gyrus; anterior division	2809	928	7.27583e-05	3.75571e-05	698	0.000165636	3.91585e-05	C	867	5.1952e-05	3.46691e-05	C
Right Middle Temporal Gyrus; posterior division	Right Intracalcarine Cortex	2116	929	7.27062e-05	4.12397e-05	950	0.000139604	3.90638e-05		2774	-3.27709e-05	3.09901e-05	NP
Left Temporal Pole	Left Middle Temporal Gyrus; posterior division	544	930	7.24774e-05	4.1007e-05	916	0.000143125	4.83496e-05	C	587	8.56996e-05	4.52352e-05	C
Right Middle Temporal Gyrus; posterior division	Right Heschl's Gyrus (includes H1 and H2)	4789	931	7.20536e-05	3.38564e-05	1590	9.09912e-05	2.53176e-05	NP	849	5.36495e-05	2.94414e-05
Left Central Opercular Cortex	Left Temporal Occipital Fusiform Cortex	2752	932	7.19461e-05	3.33387e-05	4784	-3.05795e-05	2.74312e-05	NP	2348	-2.20523e-05	3.38172e-05	NP
Right Inferior Frontal Gyrus; pars opercularis	Right Middle Temporal Gyrus; anterior division	3559	933	7.19357e-05	5.43706e-05	620	0.000179391	4.23949e-05	C	212	0.000171093	4.45925e-05	C
Left Middle Frontal Gyrus	Right Insular Cortex	569	934	7.18488e-05	2.91327e-05	716	0.000164374	3.20639e-05	C	486	0.000100992	3.23326e-05	C
Right Middle Frontal Gyrus	Right Temporal Pole	118	935	7.18353e-05	4.90842e-05	708	0.00016507	3.69818e-05	C	1213	2.59074e-05	3.303e-05	C
Right Supramarginal Gyrus; posterior division	Right Putamen	893	936	7.17242e-05	3.26091e-05	1478	9.83268e-05	2.7272e-05	C	975	4.22512e-05	3.30181e-05	C
Left Hippocampus	Left Frontal Operculum Cortex	4238	937	7.14714e-05	2.6074e-05	3839	5.38277e-06	2.02713e-05	NP	1669	1.51746e-06	1.93877e-06	NP
Left Paracingulate Gyrus	Left Planum Temporale	3195	938	7.1274e-05	2.78414e-05	1307	0.000109151	2.24926e-05		2278	-1.99035e-05	2.00151e-05	NP
Left Middle Frontal Gyrus	Left Cuneal Cortex	3411	939	7.12679e-05	2.59568e-05	4753	-2.8782e-05	2.09668e-05	NP	3213	-4.3592e-05	1.87207e-05	NP
Right Thalamus	Right Supracalcarine Cortex	4978	940	7.09803e-05	4.67451e-05	2165	6.2013e-05	3.45318e-05	NP	2393	-2.33091e-05	5.36038e-05	NP
Right Cingulate Gyrus; anterior division	Right Supramarginal Gyrus; anterior division	1975	941	7.0833e-05	2.84705e-05	1189	0.000118761	2.94739e-05	C	1231	2.48802e-05	2.57541e-05	C
Right Temporal Pole	Right Inferior Temporal Gyrus; temporooccipital part	1668	942	7.08177e-05	3.00094e-05	3460	1.80097e-05	2.7642e-05	NP	2740	-3.20005e-05	3.81668e-05	NP
Left Precuneous Cortex	Left Planum Polare	4114	943	7.07442e-05	3.0122e-05	558	0.000190193	3.11687e-05	C	659	7.58225e-05	3.88233e-05	C
Left Thalamus	Left Inferior Frontal Gyrus; pars opercularis	2039	944	7.06778e-05	4.19313e-05	2710	4.09351e-05	3.19668e-05	NP	2534	-2.68565e-05	3.2287e-05	NP
Right Putamen	Right Frontal Operculum Cortex	4507	945	7.06287e-05	3.89003e-05	2579	4.58404e-05	2.94146e-05	NP	2395	-2.33287e-05	3.38439e-05	NP
Left Thalamus	Right Insular Cortex	584	946	7.04848e-05	4.15112e-05	1154	0.000121229	3.00152e-05		4372	-7.32479e-05	3.15843e-05	NP
Left Middle Frontal Gyrus	Right Inferior Frontal Gyrus; pars triangularis	3011	947	6.98958e-05	4.6778e-05	1646	8.77115e-05	2.95686e-05	NP	1070	3.54507e-05	3.56726e-05
Right Caudate	Left Middle Temporal Gyrus; anterior division	3616	948	6.9773e-05	3.83421e-05	3393	2.00646e-05	2.76363e-05	NP	1855	-5.81134e-06	2.56798e-05	NP
Left Middle Temporal Gyrus; temporooccipital part	Left Parahippocampal Gyrus; anterior division	2836	949	6.95581e-05	3.02039e-05	1243	0.000115028	5.27877e-05		4425	-7.51557e-05	3.27785e-05	NP
Left Middle Frontal Gyrus	Left Supramarginal Gyrus; anterior division	788	950	6.93891e-05	2.33284e-05	3538	1.53229e-05	1.76126e-05	NP	2748	-3.22152e-05	2.20687e-05	NP
Left Precentral Gyrus	Left Paracingulate Gyrus	600	951	6.92729e-05	3.38661e-05	695	0.000166265	3.41107e-05	C	1165	2.9346e-05	2.7056e-05	C
Left Superior Frontal Gyrus	Left Occipital Fusiform Gyrus	1497	952	6.91983e-05	4.65369e-05	385	0.000222149	3.79413e-05		2096	-1.42309e-05	4.1187e-05	NP
Right Temporal Occipital Fusiform Cortex	Left Planum Polare	4149	953	6.91788e-05	2.62002e-05	1192	0.000118676	2.89125e-05	C	797	5.9104e-05	2.55263e-05	C
Right Lateral Occipital Cortex; superior division	Right Precuneous Cortex	39	954	6.91744e-05	5.07994e-05	245	0.000260134	5.47573e-05	C	189	0.000186735	4.26539e-05	C
Right Precuneous Cortex	Left Precuneous Cortex	180	955	6.91389e-05	4.68708e-05	1996	7.02124e-05	3.3775e-05	NP	5138	-0.00012209	3.67995e-05	NP
Right Superior Temporal Gyrus; anterior division	Right Supracalcarine Cortex	5047	956	6.86823e-05	3.67074e-05	1306	0.000109451	4.02211e-05	C	1507	8.91722e-06	3.63217e-05	C
Left Occipital Pole	Right Frontal Operculum Cortex	4479	957	6.86057e-05	4.18159e-05	488	0.000202406	4.52932e-05	C	892	4.88232e-05	3.92439e-05	C
Right Juxtapositional Lobule Cortex (formerly Supplementary Motor Cortex)	Left Amygdala	3717	958	6.86034e-05	3.61088e-05	4107	-2.46822e-06	2.49349e-05	NP	4266	-6.99162e-05	2.31703e-05	NP
Right Middle Temporal Gyrus; posterior division	Right Middle Temporal Gyrus; temporooccipital part	739	959	6.85908e-05	3.72269e-05	425	0.000213549	4.53113e-05	C	500	9.73198e-05	4.21665e-05	C
Left Angular Gyrus	Left Inferior Frontal Gyrus; pars opercularis	2073	960	6.85893e-05	3.61323e-05	2183	6.13773e-05	3.276e-05	NP	963	4.2963e-05	3.7735e-05
Right Paracingulate Gyrus	Right Parietal Operculum Cortex	3110	961	6.81441e-05	2.84602e-05	263	0.000257495	2.84809e-05	C	586	8.5813e-05	1.80354e-05	C
Right Precentral Gyrus	Left Lateral Occipital Cortex; inferior division	140	962	6.80296e-05	4.02165e-05	3159	2.73866e-05	3.85773e-05	NP	5228	-0.000153566	3.11375e-05	NP
Right Lateral Occipital Cortex; superior division	Left Superior Temporal Gyrus; posterior division	1228	963	6.79402e-05	3.07956e-05	920	0.000142563	3.14659e-05		2439	-2.45711e-05	3.38619e-05	NP
Left Middle Frontal Gyrus	Left Temporal Occipital Fusiform Cortex	2709	964	6.78955e-05	2.97383e-05	1428	0.000101621	2.71754e-05		1806	-4.47388e-06	3.07841e-06	NP
Left Central Opercular Cortex	Left Inferior Temporal Gyrus; temporooccipital part	2329	965	6.78144e-05	4.22187e-05	2180	6.14059e-05	3.79166e-05	NP	2600	-2.83167e-05	3.62357e-05	NP
Right Precuneous Cortex	Left Angular Gyrus	1605	966	6.77235e-05	5.06648e-05	4802	-3.14884e-05	3.16173e-05	NP	1304	2.03905e-05	3.20058e-05
Right Planum Temporale	Right Amygdala	4004	967	6.7595e-05	2.95805e-05	2761	3.94897e-05	2.73496e-05	NP	2265	-1.96826e-05	3.31996e-05	NP
Right Inferior Temporal Gyrus; temporooccipital part	Right Supramarginal Gyrus; anterior division	2011	968	6.75639e-05	4.3395e-05	4179	-5.2858e-06	3.12484e-05	NP	2530	-2.68195e-05	3.26488e-05	NP
Right Cingulate Gyrus; anterior division	Left Planum Polare	4117	969	6.73043e-05	2.63838e-05	2992	3.23924e-05	2.96441e-05	NP	3203	-4.34263e-05	2.64638e-05	NP
Left Cingulate Gyrus; anterior division	Right Middle Temporal Gyrus; anterior division	3542	970	6.71797e-05	3.95605e-05	762	0.000158077	3.34199e-05		1683	7.22487e-07	3.29514e-05	NP
Left Inferior Temporal Gyrus; posterior division	Left Cuneal Cortex	3442	971	6.71646e-05	4.00368e-05	667	0.000172049	3.90486e-05	C	291	0.000144439	3.51433e-05	C
Right Superior Frontal Gyrus	Left Putamen	830	972	6.7056e-05	3.46363e-05	849	0.000150157	4.0971e-05	C	933	4.54781e-05	3.59668e-05	C
Left Occipital Pole	Left Cingulate Gyrus; posterior division	917	973	6.69689e-05	3.55206e-05	609	0.000181746	4.46082e-05	C	1179	2.81469e-05	3.65485e-05	C
Right Inferior Frontal Gyrus; pars opercularis	Right Frontal Operculum Cortex	4538	974	6.69637e-05	5.32754e-05	597	0.000183877	3.8186e-05	C	278	0.000147852	4.08819e-05	C
Right Superior Parietal Lobule	Left Paracingulate Gyrus	621	975	6.69018e-05	4.44005e-05	79	0.000367504	4.25564e-05	C	175	0.000191373	3.31879e-05	C
Right Occipital Fusiform Gyrus	Left Planum Polare	4148	976	6.67556e-05	3.70544e-05	403	0.000219074	3.70907e-05	C	248	0.000159165	3.74559e-05	C
Right Amygdala	Left Superior Temporal Gyrus; anterior division	4940	977	6.66991e-05	4.90796e-05	2362	5.41811e-05	2.74432e-05	NP	1133	3.14891e-05	3.45804e-05
Left Temporal Fusiform Cortex; posterior division	Right Intracalcarine Cortex	2129	978	6.66889e-05	2.5862e-05	1827	7.87183e-05	2.67919e-05	NP	3073	-4.03874e-05	2.16103e-05	NP
Right Occipital Pole	Right Lateral Occipital Cortex; inferior division	164	979	6.66214e-05	2.75812e-05	3660	1.15872e-05	1.37932e-05	NP	3875	-5.90822e-05	2.5612e-05	NP
Left Occipital Fusiform Gyrus	Right Supramarginal Gyrus; anterior division	2008	980	6.65609e-05	3.48027e-05	583	0.000185817	4.23863e-05	C	646	7.74911e-05	3.74368e-05	C
Left Putamen	Right Frontal Operculum Cortex	4506	981	6.65544e-05	3.60586e-05	1800	8.00632e-05	2.46045e-05	NP	912	4.76711e-05	3.60501e-05
Right Subcallosal Cortex	Right Inferior Frontal Gyrus; pars triangularis	3073	982	6.65063e-05	5.08238e-05	860	0.000148661	4.24901e-05	C	1024	3.85354e-05	4.07522e-05	C
Left Frontal Pole	Right Precentral Gyrus	7	983	6.64731e-05	4.65927e-05	298	0.000248553	4.66026e-05	C	743	6.63626e-05	3.93035e-05	C
Right Cuneal Cortex	Right Inferior Frontal Gyrus; pars triangularis	3072	984	6.62844e-05	3.19673e-05	709	0.000165009	4.1717e-05		2879	-3.56143e-05	3.49288e-05	NP
Left Thalamus	Left Parahippocampal Gyrus; anterior division	2798	985	6.62019e-05	3.98818e-05	125	0.000326657	4.27094e-05		3484	-4.97204e-05	3.46618e-05	NP
Right Thalamus	Left Temporal Occipital Fusiform Cortex	2729	986	6.5716e-05	2.46082e-05	4306	-1.01958e-05	2.55691e-05	NP	5250	-0.000200599	2.27329e-05	NP
Right Thalamus	Right Middle Temporal Gyrus; anterior division	3514	987	6.53992e-05	6.26439e-05	389	0.000221426	6.54305e-05	C	1010	3.96753e-05	3.92179e-05	C
Right Lateral Occipital Cortex; inferior division	Left Subcallosal Cortex	3258	988	6.53989e-05	3.9396e-05	817	0.000152893	4.33923e-05	C	1532	7.87929e-06	4.44631e-05	C
Left Frontal Orbital Cortex	Right Middle Temporal Gyrus; anterior division	3507	989	6.53815e-05	2.55023e-05	1925	7.38508e-05	3.44786e-05	NP	3012	-3.89468e-05	3.86859e-05	NP
Left Superior Frontal Gyrus	Left Supramarginal Gyrus; posterior division	1093	990	6.53336e-05	4.13225e-05	524	0.000196136	4.57019e-05	C	338	0.000134494	3.98693e-05	C
Left Precentral Gyrus	Left Heschl's Gyrus (includes H1 and H2)	4565	991	6.52278e-05	3.42488e-05	586	0.000185315	4.23767e-05		1901	-7.33318e-06	3.24883e-05	NP
Right Temporal Pole	Right Parahippocampal Gyrus; posterior division	4020	992	6.51964e-05	3.37471e-05	1600	9.05497e-05	4.26323e-05	NP	1468	1.10457e-05	4.21521e-05
Right Middle Temporal Gyrus; posterior division	Left Insular Cortex	702	993	6.50798e-05	3.54177e-05	1465	9.89737e-05	2.20042e-05	C	1538	7.56951e-06	2.81317e-05	C
Right Temporal Occipital Fusiform Cortex	Left Planum Temporale	3214	994	6.50666e-05	2.87665e-05	2863	3.63687e-05	3.04257e-05	NP	1088	3.41641e-05	3.43706e-05
Left Central Opercular Cortex	Right Parahippocampal Gyrus; anterior division	2196	995	6.49328e-05	4.11516e-05	794	0.000155041	4.16897e-05	C	1375	1.63836e-05	3.32205e-05	C
Left Postcentral Gyrus	Right Superior Temporal Gyrus; posterior division	1134	996	6.48967e-05	4.12827e-05	1215	0.000117352	4.71846e-05	C	1189	2.761e-05	4.82709e-05	C
Right Subcallosal Cortex	Left Intracalcarine Cortex	2555	997	6.47418e-05	3.22946e-05	5017	-4.64144e-05	1.97967e-05	NP	5133	-0.000121208	2.77622e-05	NP
Right Cingulate Gyrus; posterior division	Left Caudate	970	998	6.46837e-05	2.67233e-05	3061	3.03896e-05	3.20255e-05	NP	964	4.28826e-05	3.28575e-05
Left Temporal Pole	Left Cingulate Gyrus; posterior division	919	999	6.45098e-05	3.42529e-05	1439	0.000100671	2.74237e-05		1830	-5.22848e-06	2.77478e-05	NP
Right Parahippocampal Gyrus; anterior division	Right Parahippocampal Gyrus; posterior division	4071	1000	6.4426e-05	3.18405e-05	2029	6.80832e-05	3.57908e-05	NP	1190	2.75499e-05	3.12825e-05
Right Postcentral Gyrus	Right Middle Temporal Gyrus; temporooccipital part	710	1001	6.4174e-05	3.41047e-05	743	0.000161217	4.26473e-05	C	1280	2.17489e-05	3.4486e-05	C
Left Temporal Pole	Left Supramarginal Gyrus; posterior division	1097	1002	6.40767e-05	3.66608e-05	1177	0.000119592	2.62358e-05		3606	-5.23985e-05	3.16142e-05	NP
Right Planum Temporale	Left Superior Temporal Gyrus; anterior division	4939	1003	6.40377e-05	3.90563e-05	287	0.000251282	3.92858e-05	C	191	0.000182226	4.50143e-05	C
Left Cuneal Cortex	Right Superior Temporal Gyrus; anterior division	4739	1004	6.38532e-05	3.59479e-05	1366	0.000104885	3.84016e-05	C	1225	2.51678e-05	3.34312e-05	C
Right Superior Frontal Gyrus	Right Parietal Operculum Cortex	3091	1005	6.38082e-05	2.50725e-05	972	0.000136306	3.28767e-05	C	1387	1.5212e-05	3.04246e-05	C
Left Paracingulate Gyrus	Left Occipital Fusiform Gyrus	1520	1006	6.37409e-05	3.58684e-05	539	0.000193418	2.75784e-05		2111	-1.45408e-05	2.94907e-05	NP
Right Cingulate Gyrus; posterior division	Right Hippocampus	1794	1007	6.34919e-05	4.41254e-05	1756	8.22377e-05	3.15107e-05	NP	2183	-1.71943e-05	4.95504e-05	NP
Right Cingulate Gyrus; posterior division	Right Supramarginal Gyrus; anterior division	1977	1008	6.33611e-05	4.3991e-05	4099	-2.30605e-06	4.77087e-05	NP	954	4.3611e-05	4.55548e-05
Right Middle Temporal Gyrus; posterior division	Left Putamen	856	1009	6.32133e-05	2.99029e-05	2833	3.71237e-05	1.95439e-05	NP	768	6.31593e-05	2.41139e-05
Left Thalamus	Right Angular Gyrus	458	1010	6.31961e-05	3.22018e-05	460	0.000205755	5.17007e-05		4672	-8.47162e-05	2.73566e-05	NP
Right Occipital Fusiform Gyrus	Right Parahippocampal Gyrus; anterior division	2198	1011	6.31577e-05	3.68442e-05	442	0.000210134	3.93245e-05	C	915	4.70843e-05	3.12537e-05	C
Left Postcentral Gyrus	Right Superior Parietal Lobule	331	1012	6.30751e-05	3.69045e-05	4556	-1.9325e-05	2.06082e-05	NP	3118	-4.15064e-05	2.39749e-05	NP
Left Lateral Occipital Cortex; inferior division	Left Putamen	837	1013	6.29139e-05	3.51166e-05	2317	5.58821e-05	3.13139e-05	NP	424	0.00011415	3.27723e-05
Left Superior Parietal Lobule	Left Heschl's Gyrus (includes H1 and H2)	4591	1014	6.28504e-05	3.28889e-05	2104	6.43945e-05	2.06024e-05	NP	1028	3.81928e-05	2.87275e-05
Left Inferior Frontal Gyrus; pars triangularis	Right Pallidum	4443	1015	6.2743e-05	3.89673e-05	904	0.000144439	3.45797e-05		3294	-4.54633e-05	3.19134e-05	NP
Left Superior Temporal Gyrus; posterior division	Right Supramarginal Gyrus; anterior division	2003	1016	6.26858e-05	2.97821e-05	2682	4.17864e-05	3.18034e-05	NP	4640	-8.35034e-05	2.13338e-05	NP
Right Paracingulate Gyrus	Left Accumbens	5079	1017	6.25243e-05	3.36926e-05	3603	1.30796e-05	2.91296e-05	NP	3256	-4.43798e-05	3.45969e-05	NP
Left Cingulate Gyrus; posterior division	Left Cuneal Cortex	3446	1018	6.24808e-05	3.68624e-05	226	0.000268566	4.69098e-05		2064	-1.29691e-05	3.38476e-05	NP
Left Frontal Orbital Cortex	Right Juxtapositional Lobule Cortex (formerly Supplementary Motor Cortex)	1912	1019	6.24799e-05	3.84715e-05	2028	6.81425e-05	2.90109e-05	NP	978	4.20658e-05	3.12647e-05
Left Precentral Gyrus	Right Lateral Occipital Cortex; inferior division	158	1020	6.22654e-05	2.31432e-05	2408	5.22435e-05	1.89934e-05	NP	1786	-3.65159e-06	1.94631e-06	NP
Right Central Opercular Cortex	Left Superior Temporal Gyrus; anterior division	4910	1021	6.21486e-05	3.15644e-05	2350	5.47298e-05	2.4244e-05	NP	2767	-3.26151e-05	2.07109e-05	NP
Left Lateral Occipital Cortex; inferior division	Left Inferior Frontal Gyrus; pars opercularis	2033	1022	6.17203e-05	3.32042e-05	1260	0.000112732	4.00942e-05	C	889	4.9227e-05	3.84857e-05	C
Left Thalamus	Left Superior Temporal Gyrus; posterior division	1248	1023	6.16784e-05	5.39238e-05	2086	6.54171e-05	3.96071e-05	NP	3692	-5.51539e-05	4.77868e-05	NP
Left Caudate	Left Occipital Fusiform Gyrus	1529	1024	6.16063e-05	4.13421e-05	329	0.000237624	3.66971e-05		2126	-1.50461e-05	3.3687e-05	NP
Left Precuneous Cortex	Right Cuneal Cortex	2365	1025	6.12086e-05	2.93582e-05	1494	9.69038e-05	2.75745e-05	C	837	5.43245e-05	2.55311e-05	C
Left Middle Temporal Gyrus; posterior division	Left Heschl's Gyrus (includes H1 and H2)	4593	1026	6.10496e-05	2.89227e-05	1902	7.50743e-05	2.75517e-05	NP	1011	3.96254e-05	2.10479e-05
Right Cuneal Cortex	Right Middle Temporal Gyrus; anterior division	3555	1027	6.10093e-05	5.82049e-05	843	0.000150708	5.49583e-05	C	61	0.000294768	5.54136e-05	C
Left Superior Frontal Gyrus	Left Frontal Operculum Cortex	4198	1028	6.09986e-05	3.77495e-05	1157	0.000121099	3.52072e-05		2271	-1.97529e-05	2.9616e-05	NP
Right Temporal Fusiform Cortex; posterior division	Left Middle Temporal Gyrus; anterior division	3637	1029	6.09648e-05	3.00407e-05	1102	0.000125163	3.3949e-05		1664	1.85852e-06	2.45494e-06	NP
Left Insular Cortex	Left Supramarginal Gyrus; anterior division	817	1030	6.0879e-05	2.86252e-05	4683	-2.52796e-05	2.60872e-05	NP	3747	-5.62884e-05	3.3899e-05	NP
Right Putamen	Right Inferior Temporal Gyrus; posterior division	1032	1031	6.0832e-05	3.9895e-05	1700	8.50933e-05	5.3221e-05	NP	790	5.93852e-05	3.65067e-05
Left Caudate	Left Juxtapositional Lobule Cortex (formerly Supplementary Motor Cortex)	2970	1032	6.07966e-05	4.37938e-05	3283	2.31325e-05	3.84251e-05	NP	575	8.66917e-05	3.69258e-05
Left Occipital Pole	Left Lateral Occipital Cortex; inferior division	150	1033	6.07747e-05	2.85278e-05	1258	0.000113049	2.44202e-05	C	777	6.11626e-05	2.82474e-05	C
Left Intracalcarine Cortex	Left Frontal Operculum Cortex	4257	1034	6.07714e-05	2.88164e-05	2975	3.28941e-05	2.63291e-05	NP	2763	-3.24339e-05	2.20438e-05	NP
Left Superior Frontal Gyrus	Right Lingual Gyrus	202	1035	6.07411e-05	3.71173e-05	1247	0.000114766	3.04021e-05	C	724	6.79098e-05	2.98133e-05	C
Right Lingual Gyrus	Right Parahippocampal Gyrus; anterior division	2165	1036	6.04339e-05	4.8557e-05	166	0.000298354	3.63063e-05	C	317	0.000138998	3.98934e-05	C
Left Caudate	Right Inferior Temporal Gyrus; temporooccipital part	1697	1037	6.04137e-05	2.95345e-05	1774	8.09882e-05	2.57362e-05	NP	737	6.70715e-05	2.92363e-05
Left Lateral Occipital Cortex; inferior division	Left Frontal Operculum Cortex	4203	1038	6.03901e-05	4.42894e-05	858	0.000148811	4.83578e-05	C	935	4.53483e-05	3.29052e-05	C
Left Superior Parietal Lobule	Left Hippocampus	1357	1039	6.03814e-05	2.98471e-05	4218	-6.47495e-06	2.17997e-05	NP	4591	-8.19398e-05	2.47054e-05	NP
Left Inferior Temporal Gyrus; temporooccipital part	Left Juxtapositional Lobule Cortex (formerly Supplementary Motor Cortex)	2994	1040	6.03383e-05	4.02379e-05	776	0.00015651	3.82483e-05	C	160	0.00020205	4.23485e-05	C
Right Cingulate Gyrus; posterior division	Right Inferior Frontal Gyrus; pars triangularis	3027	1041	6.02598e-05	3.38034e-05	2806	3.79611e-05	3.99209e-05	NP	1013	3.95265e-05	3.11099e-05
Left Inferior Temporal Gyrus; posterior division	Right Caudate	1074	1042	6.02222e-05	3.1627e-05	395	0.000220165	3.70189e-05	C	761	6.39152e-05	3.45475e-05	C
Left Inferior Temporal Gyrus; temporooccipital part	Left Middle Temporal Gyrus; anterior division	3638	1043	6.01681e-05	3.29145e-05	1495	9.68517e-05	3.46454e-05	C	1558	6.33929e-06	2.36186e-05	C
Left Supramarginal Gyrus; anterior division	Right Cuneal Cortex	2386	1044	6.00529e-05	2.84304e-05	2043	6.76873e-05	3.51711e-05	NP	878	5.07942e-05	2.62313e-05
Left Parahippocampal Gyrus; posterior division	Right Pallidum	4453	1045	5.99969e-05	3.22559e-05	2641	4.34968e-05	4.26058e-05	NP	1035	3.78543e-05	3.00063e-05
Right Precentral Gyrus	Right Parahippocampal Gyrus; anterior division	2149	1046	5.99081e-05	3.07277e-05	3053	3.05234e-05	2.30113e-05	NP	1547	7.22838e-06	2.69886e-05
Left Superior Parietal Lobule	Right Middle Temporal Gyrus; temporooccipital part	734	1047	5.97517e-05	3.5416e-05	447	0.000208974	3.75152e-05	C	1045	3.73313e-05	3.05548e-05	C
Left Subcallosal Cortex	Right Pallidum	4452	1048	5.96976e-05	3.63026e-05	5185	-7.27431e-05	3.7238e-05	NP	1289	2.11965e-05	4.3812e-05
Right Superior Frontal Gyrus	Left Planum Temporale	3170	1049	5.96933e-05	2.63528e-05	304	0.000244287	3.46096e-05	C	1172	2.88506e-05	3.03297e-05	C
Left Lingual Gyrus	Right Putamen	888	1050	5.95748e-05	4.09696e-05	262	0.000257539	3.00586e-05		4487	-7.741e-05	2.95366e-05	NP
Left Temporal Pole	Right Insular Cortex	577	1051	5.95116e-05	4.0042e-05	1220	0.000116624	3.36787e-05		1936	-8.59904e-06	3.11116e-05	NP
Left Superior Frontal Gyrus	Right Supramarginal Gyrus; posterior division	508	1052	5.94013e-05	2.92149e-05	2620	4.41962e-05	3.29829e-05	NP	4904	-9.79414e-05	2.68395e-05	NP
Left Frontal Orbital Cortex	Left Cingulate Gyrus; posterior division	924	1053	5.93045e-05	4.21445e-05	689	0.000167493	2.93952e-05	C	1335	1.8818e-05	3.58717e-05	C
Left Temporal Fusiform Cortex; posterior division	Right Inferior Frontal Gyrus; pars triangularis	3052	1054	5.92142e-05	2.91248e-05	1174	0.000119808	3.31255e-05	C	823	5.62491e-05	3.08028e-05	C
Left Frontal Operculum Cortex	Right Frontal Operculum Cortex	4557	1055	5.91253e-05	3.12951e-05	3081	2.97969e-05	2.78534e-05	NP	1825	-5.07719e-06	2.4364e-05	NP
Left Paracingulate Gyrus	Right Caudate	1070	1056	5.90049e-05	4.46834e-05	1638	8.8011e-05	3.4962e-05	NP	453	0.00010689	4.05966e-05
Left Precuneous Cortex	Right Insular Cortex	580	1057	5.87328e-05	3.80695e-05	1993	7.03667e-05	2.77898e-05	NP	4891	-9.70354e-05	3.31835e-05	NP
Left Occipital Fusiform Gyrus	Left Inferior Frontal Gyrus; pars opercularis	2071	1058	5.86896e-05	3.93044e-05	2074	6.60832e-05	2.95219e-05	NP	2013	-1.11639e-05	3.19995e-05	NP
Right Hippocampus	Right Heschl's Gyrus (includes H1 and H2)	4813	1059	5.86231e-05	3.60295e-05	2194	6.07536e-05	2.60679e-05	NP	2000	-1.07149e-05	3.04916e-05	NP
Left Insular Cortex	Right Middle Temporal Gyrus; temporooccipital part	740	1060	5.85767e-05	4.0818e-05	288	0.000250697	3.57272e-05		2876	-3.5505e-05	3.69471e-05	NP
Left Lateral Occipital Cortex; superior division	Right Temporal Pole	107	1061	5.84419e-05	3.61006e-05	3370	2.05464e-05	2.83322e-05	NP	3177	-4.26964e-05	3.39719e-05	NP
Left Lateral Occipital Cortex; inferior division	Right Subcallosal Cortex	2432	1062	5.84404e-05	4.09962e-05	4174	-5.10657e-06	4.50078e-05	NP	2146	-1.59419e-05	4.43085e-05	NP
Left Thalamus	Left Central Opercular Cortex	1298	1063	5.83876e-05	2.19503e-05	3369	2.05605e-05	2.08919e-05	NP	4758	-8.85838e-05	2.35436e-05	NP
Right Hippocampus	Right Inferior Frontal Gyrus; pars opercularis	2688	1064	5.81963e-05	3.73082e-05	1702	8.4992e-05	3.06337e-05	NP	2112	-1.46331e-05	2.83898e-05	NP
Left Lingual Gyrus	Left Hippocampus	1353	1065	5.80053e-05	2.94691e-05	4488	-1.68316e-05	2.57924e-05	NP	2720	-3.15073e-05	2.85927e-05	NP
Left Putamen	Left Cingulate Gyrus; posterior division	944	1066	5.79952e-05	4.9356e-05	523	0.000196581	4.36236e-05		2596	-2.81769e-05	4.1129e-05	NP
Right Lateral Occipital Cortex; inferior division	Right Superior Temporal Gyrus; posterior division	1146	1067	5.77162e-05	3.89802e-05	2235	5.93215e-05	3.19265e-05	NP	1608	4.48594e-06	2.6929e-06	NP
Left Lateral Occipital Cortex; inferior division	Right Middle Temporal Gyrus; anterior division	3503	1068	5.7678e-05	3.91861e-05	2632	4.38278e-05	2.73505e-05	NP	2072	-1.32691e-05	2.99452e-05	NP
Right Occipital Pole	Left Insular Cortex	677	1069	5.7666e-05	3.58577e-05	351	0.000231034	3.5678e-05	C	854	5.33301e-05	3.09644e-05	C
Left Pallidum	Right Frontal Operculum Cortex	4558	1070	5.7587e-05	3.65265e-05	1204	0.00011804	2.96867e-05	C	694	7.12025e-05	2.61873e-05	C
Right Occipital Fusiform Gyrus	Left Occipital Fusiform Gyrus	1538	1071	5.74261e-05	5.05877e-05	656	0.00017317	4.43715e-05		2574	-2.77748e-05	3.60405e-05	NP
Left Cingulate Gyrus; anterior division	Right Inferior Temporal Gyrus; temporooccipital part	1709	1072	5.73538e-05	4.50331e-05	153	0.000306517	4.13274e-05		2318	-2.11757e-05	3.93246e-05	NP
Right Middle Frontal Gyrus	Right Supracalcarine Cortex	4963	1073	5.7205e-05	3.44604e-05	2889	3.56881e-05	2.30366e-05	NP	4804	-9.11251e-05	3.42476e-05	NP
Right Lingual Gyrus	Left Planum Polare	4115	1074	5.71731e-05	3.66966e-05	1006	0.000133373	3.89186e-05	C	629	7.87607e-05	3.39706e-05	C
Right Cingulate Gyrus; posterior division	Right Putamen	885	1075	5.71499e-05	3.84258e-05	977	0.000135765	3.55861e-05	C	590	8.54247e-05	4.25132e-05	C
Left Frontal Orbital Cortex	Left Middle Temporal Gyrus; anterior division	3591	1076	5.71352e-05	2.97665e-05	2464	4.987e-05	3.12688e-05	NP	1166	2.93325e-05	3.84289e-05
Right Parahippocampal Gyrus; anterior division	Left Parahippocampal Gyrus; posterior division	3387	1077	5.70446e-05	4.28318e-05	1617	8.89466e-05	4.96043e-05	NP	714	6.87926e-05	4.19629e-05
Right Thalamus	Left Middle Temporal Gyrus; posterior division	556	1078	5.69942e-05	4.04335e-05	2998	3.22904e-05	3.45856e-05	NP	739	6.70238e-05	3.5915e-05
Left Lateral Occipital Cortex; inferior division	Left Superior Parietal Lobule	482	1079	5.69415e-05	4.10228e-05	1695	8.55476e-05	3.52003e-05	NP	1542	7.45973e-06	4.49019e-05
Right Occipital Pole	Right Inferior Temporal Gyrus; temporooccipital part	1664	1080	5.69304e-05	3.32491e-05	3390	2.01808e-05	2.85123e-05	NP	1585	5.56535e-06	2.6888e-05	NP
Left Postcentral Gyrus	Right Frontal Orbital Cortex	306	1081	5.68603e-05	3.69099e-05	3011	3.19318e-05	3.6131e-05	NP	734	6.72659e-05	3.72159e-05
Left Paracingulate Gyrus	Left Planum Polare	4130	1082	5.67534e-05	2.67707e-05	4941	-3.96553e-05	2.32993e-05	NP	4778	-8.95911e-05	2.95951e-05	NP
Left Superior Frontal Gyrus	Left Supracalcarine Cortex	5163	1083	5.66484e-05	2.69682e-05	1616	8.89664e-05	3.11281e-05	NP	1530	7.95708e-06	2.81704e-05
Left Lateral Occipital Cortex; superior division	Left Cuneal Cortex	3405	1084	5.65617e-05	2.55023e-05	2838	3.70382e-05	1.98453e-05	NP	1364	1.68282e-05	2.69044e-05
Left Frontal Orbital Cortex	Left Cuneal Cortex	3424	1085	5.64755e-05	2.7537e-05	3226	2.49652e-05	2.49781e-05	NP	1618	4.09848e-06	2.56996e-06	NP
Right Intracalcarine Cortex	Left Juxtapositional Lobule Cortex (formerly Supplementary Motor Cortex)	2991	1086	5.64738e-05	3.1609e-05	3437	1.87173e-05	2.80728e-05	NP	3634	-5.30985e-05	2.44127e-05	NP
Left Frontal Orbital Cortex	Right Hippocampus	1791	1087	5.64386e-05	4.00635e-05	4031	4.24683e-08	3.30685e-05	NP	2469	-2.53055e-05	3.52441e-05	NP
Right Lateral Occipital Cortex; superior division	Right Superior Frontal Gyrus	48	1088	5.62846e-05	2.47003e-05	2919	3.45118e-05	2.04728e-05	NP	563	8.82411e-05	2.53746e-05
Right Caudate	Left Heschl's Gyrus (includes H1 and H2)	4606	1089	5.62473e-05	3.00091e-05	54	0.000401438	4.34755e-05	C	919	4.66525e-05	2.78588e-05	C
Left Paracingulate Gyrus	Right Subcallosal Cortex	2450	1090	5.61964e-05	4.10501e-05	3985	1.36895e-06	2.38772e-05	NP	474	0.000102389	4.41945e-05
Right Inferior Frontal Gyrus; pars triangularis	Right Heschl's Gyrus (includes H1 and H2)	4831	1091	5.61603e-05	2.97419e-05	1515	9.54449e-05	3.68368e-05	C	1567	5.99988e-06	2.90687e-05	C
Right Planum Temporale	Right Supracalcarine Cortex	5038	1092	5.60485e-05	2.63704e-05	1344	0.000106706	3.04572e-05		1931	-8.40188e-06	3.16713e-05	NP
Left Lateral Occipital Cortex; inferior division	Left Middle Temporal Gyrus; posterior division	545	1093	5.60159e-05	4.3635e-05	892	0.000145201	3.7587e-05	C	1033	3.80631e-05	3.60871e-05	C
Left Middle Temporal Gyrus; posterior division	Right Inferior Frontal Gyrus; pars triangularis	3036	1094	5.5967e-05	3.18105e-05	601	0.000182739	3.5088e-05		4922	-9.97671e-05	4.27214e-05	NP
Left Frontal Pole	Right Heschl's Gyrus (includes H1 and H2)	4754	1095	5.58634e-05	3.16736e-05	1588	9.10873e-05	3.06215e-05	NP	2037	-1.19758e-05	2.80907e-05	NP
Left Superior Frontal Gyrus	Left Hippocampus	1338	1096	5.58097e-05	3.3996e-05	1609	8.97486e-05	4.09842e-05	NP	1979	-1.01048e-05	3.74388e-05	NP
Right Cingulate Gyrus; anterior division	Left Cingulate Gyrus; posterior division	925	1097	5.56425e-05	1.96563e-05	2322	5.57532e-05	2.12447e-05	NP	2923	-3.6739e-05	1.91989e-05	NP
Right Occipital Pole	Left Superior Temporal Gyrus; posterior division	1236	1098	5.55236e-05	2.89218e-05	1979	7.08443e-05	2.9423e-05	NP	1003	4.03596e-05	3.3752e-05
Right Middle Temporal Gyrus; posterior division	Right Central Opercular Cortex	1747	1099	5.54608e-05	2.31916e-05	4162	-4.39084e-06	2.61426e-05	NP	2339	-2.17841e-05	1.54703e-05	NP
Left Superior Parietal Lobule	Left Putamen	851	1100	5.53947e-05	2.80762e-05	3953	2.15474e-06	2.46818e-05	NP	624	7.95726e-05	3.32312e-05
Left Parahippocampal Gyrus; posterior division	Left Amygdala	3737	1101	5.53568e-05	2.75109e-05	981	0.000135223	2.75608e-05	C	1356	1.73027e-05	2.99864e-05	C
Right Precentral Gyrus	Right Paracingulate Gyrus	410	1102	5.53536e-05	3.20139e-05	107	0.000341216	4.82525e-05	C	1059	3.59204e-05	2.35573e-05	C
Left Superior Temporal Gyrus; anterior division	Left Supracalcarine Cortex	5250	1103	5.52967e-05	2.88962e-05	3174	2.68694e-05	2.41081e-05	NP	2188	-1.73016e-05	2.07502e-05	NP
Left Frontal Orbital Cortex	Left Hippocampus	1347	1104	5.52739e-05	2.63586e-05	713	0.000164542	2.7824e-05	C	1369	1.65396e-05	2.95625e-05	C
Right Juxtapositional Lobule Cortex (formerly Supplementary Motor Cortex)	Left Accumbens	5112	1105	5.52096e-05	2.80815e-05	3220	2.52252e-05	2.59577e-05	NP	2218	-1.81619e-05	2.7212e-05	NP
Right Superior Frontal Gyrus	Left Middle Temporal Gyrus; posterior division	538	1106	5.51815e-05	3.39091e-05	3760	8.25153e-06	3.07504e-05	NP	4332	-7.16937e-05	3.11028e-05	NP
Left Frontal Pole	Left Caudate	947	1107	5.50975e-05	5.01465e-05	1593	9.09082e-05	3.13032e-05	NP	312	0.00013987	4.29244e-05
Left Inferior Frontal Gyrus; pars opercularis	Right Intracalcarine Cortex	2144	1108	5.50437e-05	2.6774e-05	501	0.000200775	2.98963e-05		1762	-2.76989e-06	2.71297e-06	NP
Left Frontal Orbital Cortex	Left Parahippocampal Gyrus; anterior division	2796	1109	5.48375e-05	4.30317e-05	611	0.000181258	3.83403e-05		4476	-7.67872e-05	3.27157e-05	NP
Left Caudate	Left Supracalcarine Cortex	5195	1110	5.48231e-05	2.89629e-05	1097	0.000125497	2.41457e-05		3224	-4.37228e-05	2.7772e-05	NP
Right Occipital Pole	Right Planum Polare	3752	1111	5.48147e-05	4.56528e-05	499	0.000201451	4.12241e-05	C	957	4.34731e-05	3.1939e-05	C
Left Subcallosal Cortex	Left Pallidum	4359	1112	5.47464e-05	3.1105e-05	2971	3.3007e-05	2.27253e-05	NP	2097	-1.42486e-05	2.1923e-05	NP
Right Paracingulate Gyrus	Left Pallidum	4307	1113	5.47286e-05	3.06023e-05	3484	1.71784e-05	3.77449e-05	NP	1032	3.81013e-05	3.41234e-05
Right Superior Parietal Lobule	Right Putamen	887	1114	5.47022e-05	2.66681e-05	4184	-5.50662e-06	2.86703e-05	NP	983	4.17183e-05	2.74532e-05
Left Supramarginal Gyrus; posterior division	Left Accumbens	5097	1115	5.46358e-05	2.27783e-05	3260	2.3866e-05	2.55333e-05	NP	2712	-3.12928e-05	2.05255e-05	NP
Left Inferior Frontal Gyrus; pars triangularis	Left Supracalcarine Cortex	5223	1116	5.4605e-05	3.03516e-05	607	0.000182005	4.10788e-05		1982	-1.01711e-05	3.10826e-05	NP
Right Lateral Occipital Cortex; inferior division	Right Frontal Orbital Cortex	318	1117	5.44309e-05	2.74611e-05	2006	6.95745e-05	1.90109e-05	NP	2437	-2.45645e-05	2.68485e-05	NP
Left Lateral Occipital Cortex; inferior division	Right Paracingulate Gyrus	423	1118	5.42554e-05	3.44241e-05	2691	4.1606e-05	3.32094e-05	NP	1686	4.3769e-07	3.39351e-07	NP
Left Superior Temporal Gyrus; posterior division	Right Juxtapositional Lobule Cortex (formerly Supplementary Motor Cortex)	1941	1119	5.41914e-05	3.07898e-05	971	0.000136417	3.28605e-05	C	819	5.66976e-05	3.13796e-05	C
Right Cuneal Cortex	Right Pallidum	4440	1120	5.41635e-05	3.51366e-05	1735	8.33178e-05	3.30396e-05	NP	3943	-6.07805e-05	3.47303e-05	NP
Right Lingual Gyrus	Right Amygdala	3936	1121	5.41555e-05	3.00021e-05	584	0.000185754	3.83001e-05	C	1515	8.55277e-06	3.73006e-05	C
Right Putamen	Right Parietal Operculum Cortex	3123	1122	5.41507e-05	4.73901e-05	2009	6.93488e-05	3.79052e-05	NP	1069	3.54642e-05	4.3228e-05
Right Cingulate Gyrus; anterior division	Right Parahippocampal Gyrus; posterior division	4027	1123	5.39815e-05	3.43831e-05	1955	7.21624e-05	3.20915e-05	NP	3155	-4.21422e-05	3.26518e-05	NP
Left Insular Cortex	Right Superior Temporal Gyrus; anterior division	4693	1124	5.39501e-05	2.5764e-05	1402	0.000103012	2.93827e-05		1760	-2.73207e-06	3.17515e-06	NP
Left Lingual Gyrus	Right Temporal Occipital Fusiform Cortex	1458	1125	5.38765e-05	4.09768e-05	2175	6.17278e-05	4.21749e-05	NP	896	4.84351e-05	4.8464e-05
Right Cingulate Gyrus; posterior division	Left Cingulate Gyrus; posterior division	927	1126	5.38472e-05	3.99774e-05	768	0.000157025	3.74689e-05	C	226	0.000165991	4.88696e-05	C
Right Precentral Gyrus	Left Inferior Frontal Gyrus; pars triangularis	2560	1127	5.38349e-05	4.823e-05	249	0.000259896	5.18551e-05	C	858	5.27183e-05	4.08346e-05	C
Right Inferior Frontal Gyrus; pars opercularis	Right Parahippocampal Gyrus; posterior division	4078	1128	5.37785e-05	3.30868e-05	1546	9.37506e-05	3.9417e-05	C	1000	4.05181e-05	3.22922e-05	C
Right Superior Temporal Gyrus; anterior division	Right Heschl's Gyrus (includes H1 and H2)	4850	1129	5.37606e-05	2.74158e-05	3910	3.38212e-06	1.77783e-05	NP	1637	3.26053e-06	2.37628e-06	NP
Left Superior Parietal Lobule	Right Superior Temporal Gyrus; anterior division	4687	1130	5.36375e-05	4.19503e-05	976	0.0001359	5.39712e-05		4648	-8.38122e-05	3.75104e-05	NP
Right Lateral Occipital Cortex; inferior division	Right Lingual Gyrus	208	1131	5.36189e-05	2.80299e-05	410	0.000216639	3.2047e-05	C	903	4.8167e-05	2.51582e-05	C
Left Insular Cortex	Right Supramarginal Gyrus; anterior division	1990	1132	5.34394e-05	2.63062e-05	1286	0.000111127	3.31917e-05		5100	-0.000116728	2.71898e-05	NP
Right Parietal Operculum Cortex	Left Pallidum	4357	1133	5.34074e-05	4.91253e-05	4405	-1.38636e-05	3.68647e-05	NP	4433	-7.53469e-05	4.37272e-05	NP
Left Precuneous Cortex	Right Supramarginal Gyrus; posterior division	515	1134	5.33703e-05	4.4504e-05	4148	-3.77031e-06	3.30671e-05	NP	3454	-4.91632e-05	3.41723e-05	NP
Left Temporal Pole	Left Central Opercular Cortex	1291	1135	5.33188e-05	3.60065e-05	4422	-1.4433e-05	3.55396e-05	NP	1763	-2.80197e-06	3.69933e-06	NP
Left Hippocampus	Right Planum Temporale	3880	1136	5.32996e-05	3.48495e-05	854	0.000149952	5.63077e-05	C	346	0.000132512	3.84298e-05	C
Left Angular Gyrus	Left Inferior Temporal Gyrus; temporooccipital part	2335	1137	5.30952e-05	3.22659e-05	4359	-1.20391e-05	1.97912e-05	NP	3749	-5.63258e-05	2.60745e-05	NP
Right Central Opercular Cortex	Right Parahippocampal Gyrus; posterior division	4064	1138	5.30162e-05	3.30249e-05	546	0.000191283	2.57088e-05	C	677	7.36897e-05	2.98328e-05	C
Left Lateral Occipital Cortex; superior division	Right Parahippocampal Gyrus; posterior division	4007	1139	5.28711e-05	2.24745e-05	4463	-1.60452e-05	2.15512e-05	NP	1739	-2.02804e-06	2.20823e-06	NP
Right Frontal Pole	Left Supramarginal Gyrus; anterior division	780	1140	5.25555e-05	2.76126e-05	2667	4.25149e-05	3.93575e-05	NP	5070	-0.000112156	2.61521e-05	NP
Right Cingulate Gyrus; anterior division	Left Parahippocampal Gyrus; posterior division	3343	1141	5.25521e-05	2.60136e-05	2878	3.59859e-05	3.17012e-05	NP	4741	-8.76025e-05	2.86877e-05	NP
Right Precentral Gyrus	Left Superior Temporal Gyrus; posterior division	1229	1142	5.25278e-05	3.5095e-05	625	0.000178388	5.55905e-05	C	1394	1.47554e-05	3.89559e-05	C
Left Frontal Pole	Left Supracalcarine Cortex	5152	1143	5.24189e-05	2.34074e-05	1954	7.21651e-05	2.59736e-05	NP	2239	-1.87632e-05	2.12575e-05	NP
Left Superior Frontal Gyrus	Left Middle Temporal Gyrus; anterior division	3582	1144	5.24021e-05	3.80017e-05	4285	-9.45386e-06	4.87384e-05	NP	2744	-3.212e-05	3.67883e-05	NP
Right Lingual Gyrus	Left Supramarginal Gyrus; posterior division	1101	1145	5.23216e-05	3.41001e-05	3983	1.39035e-06	2.66749e-05	NP	4656	-8.4151e-05	3.37455e-05	NP
Left Cuneal Cortex	Left Planum Polare	4178	1146	5.22247e-05	2.93021e-05	1143	0.000122121	3.10245e-05	C	408	0.000117869	3.30211e-05	C
Right Supramarginal Gyrus; anterior division	Left Parietal Operculum Cortex	2913	1147	5.22095e-05	2.8335e-05	2818	3.7628e-05	2.98613e-05	NP	3093	-4.08285e-05	2.67317e-05	NP
Left Middle Frontal Gyrus	Right Cingulate Gyrus; posterior division	284	1148	5.21372e-05	3.9258e-05	1462	9.91684e-05	3.12491e-05	C	510	9.63626e-05	3.59854e-05	C
Left Paracingulate Gyrus	Left Intracalcarine Cortex	2520	1149	5.19703e-05	2.8782e-05	3474	1.74789e-05	1.91028e-05	NP	3171	-4.25455e-05	1.98655e-05	NP
Left Hippocampus	Left Pallidum	4330	1150	5.19541e-05	2.93613e-05	3517	1.59531e-05	2.17482e-05	NP	1821	-4.93031e-06	2.46157e-06	NP
Right Inferior Frontal Gyrus; pars triangularis	Left Middle Temporal Gyrus; anterior division	3648	1151	5.18216e-05	4.80176e-05	319	0.000240584	4.12599e-05	C	1514	8.63056e-06	4.29869e-05	C
Right Middle Temporal Gyrus; temporooccipital part	Left Planum Temporale	3198	1152	5.18076e-05	3.34656e-05	1812	7.9387e-05	3.25673e-05	NP	2108	-1.44585e-05	2.19599e-05	NP
Right Middle Temporal Gyrus; temporooccipital part	Left Pallidum	4316	1153	5.16702e-05	3.96947e-05	1906	7.47091e-05	3.12128e-05	NP	3963	-6.114e-05	3.1312e-05	NP
Right Middle Frontal Gyrus	Right Middle Temporal Gyrus; posterior division	643	1154	5.15085e-05	3.44148e-05	4135	-3.31691e-06	2.64264e-05	NP	2491	-2.58931e-05	2.0095e-05	NP
Right Middle Frontal Gyrus	Left Cingulate Gyrus; anterior division	1553	1155	5.11866e-05	3.53238e-05	357	0.0002299	3.12564e-05	C	1195	2.73782e-05	2.82228e-05	C
Right Middle Frontal Gyrus	Left Middle Temporal Gyrus; anterior division	3583	1156	5.11506e-05	3.05365e-05	3894	3.93586e-06	4.67284e-05	NP	2814	-3.39254e-05	3.25306e-05	NP
Right Temporal Occipital Fusiform Cortex	Right Planum Temporale	3882	1157	5.1122e-05	2.18177e-05	3085	2.97008e-05	2.24357e-05	NP	4948	-0.000101503	2.55638e-05	NP
Right Putamen	Left Parietal Operculum Cortex	2892	1158	5.10497e-05	1.72709e-05	2888	3.56907e-05	1.61063e-05	NP	2857	-3.51294e-05	1.71839e-05	NP
Right Superior Frontal Gyrus	Left Temporal Occipital Fusiform Cortex	2711	1159	5.10022e-05	4.565e-05	2681	4.18092e-05	3.28985e-05	NP	2729	-3.16744e-05	5.45746e-05	NP
Right Cingulate Gyrus; anterior division	Left Temporal Fusiform Cortex; posterior division	1198	1160	5.09747e-05	2.61303e-05	3261	2.38332e-05	2.60758e-05	NP	4713	-8.59463e-05	2.31132e-05	NP
Right Middle Frontal Gyrus	Right Parietal Operculum Cortex	3094	1161	5.09349e-05	3.93155e-05	1112	0.000124675	4.08258e-05	C	1037	3.77552e-05	3.31968e-05	C
Right Parahippocampal Gyrus; anterior division	Left Planum Temporale	3226	1162	5.07919e-05	3.21525e-05	1697	8.53337e-05	2.9864e-05	NP	4608	-8.2424e-05	2.65547e-05	NP
Right Precentral Gyrus	Right Middle Temporal Gyrus; anterior division	3490	1163	5.06856e-05	2.64734e-05	1522	9.50452e-05	2.6785e-05		2260	-1.94719e-05	2.28835e-05	NP
Left Lingual Gyrus	Left Temporal Occipital Fusiform Cortex	2728	1164	5.06685e-05	3.43064e-05	1864	7.72663e-05	3.61579e-05	NP	3218	-4.36811e-05	4.66946e-05	NP
Right Occipital Pole	Right Supramarginal Gyrus; posterior division	507	1165	5.06627e-05	2.72164e-05	1353	0.000106189	2.932e-05		2066	-1.30928e-05	2.90708e-05	NP
Right Parietal Operculum Cortex	Left Planum Temporale	3239	1166	5.06179e-05	4.48744e-05	4165	-4.60066e-06	3.39886e-05	NP	2443	-2.46601e-05	4.27885e-05	NP
Right Occipital Pole	Right Inferior Frontal Gyrus; pars opercularis	2639	1167	5.04981e-05	3.68567e-05	1403	0.000102908	3.63408e-05	C	365	0.000129353	4.99851e-05	C
Left Precentral Gyrus	Left Superior Parietal Lobule	470	1168	5.04877e-05	4.14248e-05	1634	8.81466e-05	2.66336e-05	NP	3058	-4.01238e-05	3.38321e-05	NP
Right Superior Parietal Lobule	Left Superior Temporal Gyrus; anterior division	4877	1169	5.04432e-05	4.40378e-05	1104	0.000125108	3.85772e-05		2687	-3.05981e-05	3.46381e-05	NP
Left Hippocampus	Right Parahippocampal Gyrus; posterior division	4057	1170	5.04052e-05	3.64058e-05	1199	0.000118441	3.18615e-05	C	1022	3.88182e-05	3.72256e-05	C
Right Precuneous Cortex	Left Caudate	955	1171	5.03292e-05	2.51548e-05	2843	3.69238e-05	2.87343e-05	NP	4176	-6.70181e-05	2.19341e-05	NP
Left Middle Frontal Gyrus	Left Inferior Frontal Gyrus; pars triangularis	2564	1172	5.01703e-05	2.63317e-05	5073	-5.30493e-05	1.96164e-05	NP	2959	-3.76724e-05	3.03719e-05	NP
Right Middle Frontal Gyrus	Left Cuneal Cortex	3416	1173	5.01612e-05	2.14818e-05	3695	1.04582e-05	2.2824e-05	NP	4863	-9.53851e-05	2.40757e-05	NP
Right Precentral Gyrus	Left Temporal Pole	124	1174	5.01164e-05	3.18917e-05	1881	7.62079e-05	3.63383e-05	NP	2619	-2.88521e-05	3.9698e-05	NP
Left Putamen	Right Parahippocampal Gyrus; posterior division	4046	1175	4.96826e-05	2.80797e-05	5084	-5.43925e-05	3.30195e-05	NP	4727	-8.65327e-05	2.8119e-05	NP
Right Juxtapositional Lobule Cortex (formerly Supplementary Motor Cortex)	Left Frontal Operculum Cortex	4248	1176	4.96593e-05	3.61807e-05	723	0.000163391	3.78561e-05	C	533	9.25926e-05	3.87065e-05	C
Right Occipital Pole	Left Juxtapositional Lobule Cortex (formerly Supplementary Motor Cortex)	2937	1177	4.95552e-05	3.00437e-05	3118	2.87102e-05	2.40233e-05	NP	1673	1.20117e-06	2.30754e-05	NP
Right Frontal Pole	Right Occipital Fusiform Gyrus	1378	1178	4.95387e-05	3.19827e-05	3400	1.98594e-05	3.1255e-05	NP	3402	-4.80973e-05	2.51123e-05	NP
Left Central Opercular Cortex	Right Parietal Operculum Cortex	3132	1179	4.94928e-05	2.69926e-05	3947	2.31061e-06	2.83289e-05	NP	1591	5.27683e-06	2.14647e-05	NP
Right Inferior Temporal Gyrus; posterior division	Left Inferior Frontal Gyrus; pars triangularis	2601	1180	4.94448e-05	2.99074e-05	765	0.000157451	3.35658e-05		2065	-1.29757e-05	2.82247e-05	NP
Right Superior Temporal Gyrus; posterior division	Left Temporal Fusiform Cortex; posterior division	1224	1181	4.94185e-05	3.22478e-05	2666	4.25523e-05	2.32993e-05	NP	683	7.2823e-05	3.88789e-05
Right Cingulate Gyrus; posterior division	Left Occipital Fusiform Gyrus	1509	1182	4.94011e-05	2.80683e-05	770	0.000156909	3.34091e-05		4406	-7.46606e-05	3.0756e-05	NP
Right Supramarginal Gyrus; posterior division	Right Superior Temporal Gyrus; anterior division	4688	1183	4.92964e-05	3.39383e-05	1075	0.000127666	4.14498e-05		2634	-2.92057e-05	2.70735e-05	NP
Left Inferior Frontal Gyrus; pars triangularis	Left Planum Polare	4167	1184	4.92743e-05	3.50964e-05	4633	-2.30075e-05	3.32922e-05	NP	800	5.87377e-05	3.83743e-05
Left Postcentral Gyrus	Right Inferior Temporal Gyrus; temporooccipital part	1659	1185	4.91833e-05	3.26212e-05	1327	0.000108303	2.63907e-05	C	571	8.73439e-05	3.18677e-05	C
Left Occipital Fusiform Gyrus	Left Inferior Frontal Gyrus; pars triangularis	2611	1186	4.91699e-05	4.66829e-05	2767	3.93017e-05	2.93967e-05	NP	2938	-3.72131e-05	3.81267e-05	NP
Right Occipital Fusiform Gyrus	Left Cingulate Gyrus; anterior division	1593	1187	4.91467e-05	3.51701e-05	556	0.000190264	2.87432e-05		2142	-1.5672e-05	2.91164e-05	NP
Left Central Opercular Cortex	Right Pallidum	4422	1188	4.90302e-05	2.418e-05	4691	-2.56452e-05	2.14644e-05	NP	2865	-3.53224e-05	1.6912e-05	NP
Right Insular Cortex	Left Insular Cortex	700	1189	4.8936e-05	3.14058e-05	1538	9.43877e-05	2.91698e-05		1602	4.69041e-06	4.30586e-06	NP
Right Central Opercular Cortex	Right Amygdala	3975	1190	4.88707e-05	2.99703e-05	1623	8.85659e-05	2.90918e-05	NP	971	4.23808e-05	3.17245e-05
Left Temporal Pole	Left Subcallosal Cortex	3256	1191	4.88284e-05	3.72333e-05	959	0.000137979	4.28193e-05	C	91	0.000250714	5.0914e-05	C
Left Superior Temporal Gyrus; posterior division	Left Parahippocampal Gyrus; anterior division	2825	1192	4.88119e-05	3.83125e-05	4332	-1.10826e-05	2.99498e-05	NP	1950	-9.11945e-06	3.47974e-05	NP
Right Parahippocampal Gyrus; anterior division	Left Pallidum	4344	1193	4.87394e-05	3.58336e-05	1279	0.000111619	2.57589e-05	C	1220	2.53668e-05	3.1526e-05	C
Right Supramarginal Gyrus; posterior division	Right Temporal Fusiform Cortex; posterior division	2243	1194	4.85581e-05	3.31747e-05	1434	0.000101178	2.46988e-05	C	1204	2.68073e-05	3.25178e-05	C
Left Middle Frontal Gyrus	Right Middle Temporal Gyrus; anterior division	3494	1195	4.85538e-05	4.08655e-05	1775	8.09656e-05	3.78523e-05	NP	1583	5.67843e-06	3.3202e-05	NP
Right Superior Temporal Gyrus; posterior division	Left Superior Temporal Gyrus; anterior division	4899	1196	4.85367e-05	3.09794e-05	200	0.000281812	4.81692e-05	C	549	9.01732e-05	3.23979e-05	C
Left Postcentral Gyrus	Left Cingulate Gyrus; posterior division	909	1197	4.84188e-05	3.73174e-05	5211	-8.44166e-05	4.11338e-05	NP	2117	-1.47688e-05	2.81084e-05	NP
Right Frontal Orbital Cortex	Right Inferior Temporal Gyrus; posterior division	1015	1198	4.83738e-05	2.5916e-05	2983	3.26094e-05	2.43201e-05	NP	4010	-6.20287e-05	2.42359e-05	NP
Right Postcentral Gyrus	Left Accumbens	5057	1199	4.83031e-05	2.63975e-05	3487	1.70884e-05	2.27606e-05	NP	907	4.78286e-05	2.56796e-05
Right Middle Temporal Gyrus; anterior division	Right Frontal Operculum Cortex	4549	1200	4.82248e-05	2.95458e-05	3877	4.38271e-06	2.38528e-05	NP	2193	-1.73868e-05	2.82078e-05	NP
Left Intracalcarine Cortex	Left Heschl's Gyrus (includes H1 and H2)	4631	1201	4.80932e-05	2.27651e-05	1731	8.36554e-05	2.13627e-05	NP	4571	-8.08612e-05	2.10702e-05	NP
Right Inferior Temporal Gyrus; posterior division	Left Pallidum	4323	1202	4.80524e-05	3.7537e-05	912	0.000143371	5.1993e-05		4212	-6.8101e-05	3.9731e-05	NP
Right Middle Temporal Gyrus; anterior division	Left Amygdala	3739	1203	4.79437e-05	5.17619e-05	5234	-0.000103306	4.66372e-05	NP	376	0.000127605	3.77225e-05
Left Frontal Operculum Cortex	Left Superior Temporal Gyrus; anterior division	4943	1204	4.79432e-05	4.59869e-05	1176	0.000119622	4.78628e-05	C	802	5.84767e-05	3.46551e-05	C
Left Cingulate Gyrus; posterior division	Right Temporal Occipital Fusiform Cortex	1474	1205	4.79177e-05	3.92267e-05	242	0.000262111	4.32967e-05	C	1362	1.69889e-05	3.88988e-05	C
Right Inferior Frontal Gyrus; pars opercularis	Right Superior Temporal Gyrus; anterior division	4729	1206	4.77805e-05	2.44703e-05	3627	1.25309e-05	2.07156e-05	NP	3529	-5.06931e-05	2.36646e-05	NP
Right Lateral Occipital Cortex; superior division	Left Supramarginal Gyrus; posterior division	1084	1207	4.74438e-05	1.92959e-05	1388	0.000103644	2.57912e-05	C	1361	1.69923e-05	2.05126e-05	C
Left Subcallosal Cortex	Left Cuneal Cortex	3484	1208	4.74021e-05	4.00279e-05	754	0.000159259	3.38677e-05	C	803	5.83602e-05	3.93364e-05	C
Left Temporal Pole	Left Superior Temporal Gyrus; anterior division	4867	1209	4.72746e-05	4.9842e-05	1358	0.000105404	4.58946e-05	C	488	0.000100368	4.19359e-05	C
Left Hippocampus	Right Frontal Operculum Cortex	4517	1210	4.7262e-05	2.79645e-05	1132	0.000123029	3.05262e-05	C	931	4.55639e-05	2.31139e-05	C
Left Inferior Frontal Gyrus; pars triangularis	Left Cuneal Cortex	3475	1211	4.7213e-05	3.66405e-05	831	0.000152018	3.89618e-05		1879	-6.52671e-06	3.40841e-05	NP
Right Temporal Pole	Right Lateral Occipital Cortex; inferior division	168	1212	4.71499e-05	3.72032e-05	5171	-6.9055e-05	4.38546e-05	NP	1128	3.16488e-05	5.10177e-05
Right Superior Parietal Lobule	Right Pallidum	4397	1213	4.70647e-05	2.36755e-05	1224	0.000116207	2.78407e-05	C	1150	3.03177e-05	2.21977e-05	C
Right Middle Temporal Gyrus; temporooccipital part	Left Inferior Temporal Gyrus; temporooccipital part	2316	1214	4.70449e-05	2.46515e-05	1061	0.000129028	4.47235e-05		2562	-2.7589e-05	3.80664e-05	NP
Right Middle Temporal Gyrus; temporooccipital part	Left Cuneal Cortex	3441	1215	4.70306e-05	3.60739e-05	248	0.000259899	3.70956e-05	C	609	8.30249e-05	3.75905e-05	C
Right Cingulate Gyrus; anterior division	Right Occipital Fusiform Gyrus	1400	1216	4.69922e-05	2.80588e-05	1291	0.000110632	2.93232e-05		1736	-1.83762e-06	2.61842e-06	NP
Right Superior Temporal Gyrus; posterior division	Left Middle Temporal Gyrus; anterior division	3618	1217	4.68136e-05	3.42122e-05	718	0.000164041	2.76591e-05	C	1428	1.31564e-05	3.11762e-05	C
Right Lateral Occipital Cortex; superior division	Left Cuneal Cortex	3406	1218	4.65859e-05	2.95709e-05	734	0.000161784	2.98532e-05		2472	-2.53429e-05	3.55064e-05	NP
Right Precentral Gyrus	Left Subcallosal Cortex	3244	1219	4.65263e-05	2.59324e-05	5229	-9.76827e-05	1.77562e-05	NP	3736	-5.61774e-05	2.68735e-05	NP
Right Superior Parietal Lobule	Left Accumbens	5076	1220	4.65129e-05	2.66932e-05	1708	8.46596e-05	2.25958e-05	NP	1828	-5.13009e-06	2.34793e-05	NP
Left Lateral Occipital Cortex; inferior division	Left Inferior Temporal Gyrus; posterior division	758	1221	4.6505e-05	2.50779e-05	2801	3.81292e-05	2.43432e-05	NP	2849	-3.49779e-05	2.36533e-05	NP
Right Caudate	Left Juxtapositional Lobule Cortex (formerly Supplementary Motor Cortex)	2972	1222	4.64955e-05	3.88458e-05	694	0.000166266	3.08548e-05	C	1147	3.07094e-05	3.27485e-05	C
Right Inferior Frontal Gyrus; pars triangularis	Right Planum Temporale	3906	1223	4.64691e-05	2.59372e-05	3680	1.10209e-05	3.14938e-05	NP	1743	-2.17946e-06	2.57664e-06	NP
Left Supramarginal Gyrus; anterior division	Right Subcallosal Cortex	2455	1224	4.64528e-05	2.57868e-05	3057	3.04472e-05	3.42498e-05	NP	3219	-4.36909e-05	2.92796e-05	NP
Right Precentral Gyrus	Left Frontal Operculum Cortex	4190	1225	4.62789e-05	3.60165e-05	925	0.000142072	4.11327e-05	C	541	9.16018e-05	3.15847e-05	C
Right Juxtapositional Lobule Cortex (formerly Supplementary Motor Cortex)	Left Parietal Operculum Cortex	2912	1226	4.61703e-05	2.97165e-05	1238	0.000115313	3.04816e-05		2776	-3.28353e-05	2.70154e-05	NP
Right Angular Gyrus	Left Pallidum	4308	1227	4.61383e-05	3.61972e-05	670	0.000171788	3.93395e-05	C	421	0.00011537	4.11989e-05	C
Right Frontal Orbital Cortex	Left Hippocampus	1351	1228	4.61221e-05	3.53665e-05	427	0.000213155	3.40167e-05	C	911	4.77234e-05	3.27117e-05	C
Left Caudate	Left Cuneal Cortex	3447	1229	4.61066e-05	4.10675e-05	1738	8.30614e-05	3.29742e-05	NP	4561	-8.05019e-05	3.64632e-05	NP
Left Cingulate Gyrus; posterior division	Left Planum Temporale	3203	1230	4.6058e-05	3.59999e-05	291	0.000250067	3.49049e-05		5034	-0.000109021	3.07086e-05	NP
Left Cingulate Gyrus; posterior division	Right Inferior Frontal Gyrus; pars opercularis	2671	1231	4.59753e-05	2.82417e-05	383	0.000222694	4.01488e-05	C	841	5.41189e-05	3.01163e-05	C
Left Superior Frontal Gyrus	Left Lateral Occipital Cortex; inferior division	148	1232	4.59203e-05	5.04171e-05	919	0.000142781	4.42652e-05	C	1249	2.36876e-05	4.80359e-05	C
Left Superior Parietal Lobule	Left Planum Temporale	3191	1233	4.58083e-05	2.9563e-05	4592	-2.11794e-05	3.1434e-05	NP	3873	-5.90296e-05	3.05192e-05	NP
Right Temporal Pole	Left Accumbens	5065	1234	4.55936e-05	3.09711e-05	821	0.000152582	3.21441e-05	C	744	6.62465e-05	3.58346e-05	C
Right Superior Frontal Gyrus	Right Supramarginal Gyrus; posterior division	506	1235	4.5559e-05	2.49299e-05	1683	8.62064e-05	2.29766e-05	NP	1185	2.78322e-05	2.56039e-05
Right Temporal Occipital Fusiform Cortex	Left Supracalcarine Cortex	5205	1236	4.5534e-05	2.16351e-05	3508	1.62874e-05	2.12546e-05	NP	2067	-1.31091e-05	1.6983e-05	NP
Left Lingual Gyrus	Right Superior Temporal Gyrus; anterior division	4683	1237	4.55234e-05	2.68726e-05	1728	8.3766e-05	2.70336e-05	NP	1510	8.75507e-06	2.52475e-05
Left Precentral Gyrus	Left Angular Gyrus	1601	1238	4.544e-05	3.51683e-05	2532	4.77062e-05	3.2112e-05	NP	681	7.29746e-05	3.01554e-05
Left Middle Frontal Gyrus	Right Superior Parietal Lobule	333	1239	4.53834e-05	3.7884e-05	113	0.000337737	3.75794e-05	C	565	8.79772e-05	2.96354e-05	C
Left Hippocampus	Right Amygdala	3968	1240	4.53463e-05	3.74486e-05	470	0.000204363	4.59257e-05	C	1272	2.24672e-05	4.31297e-05	C
Left Superior Frontal Gyrus	Right Hippocampus	1782	1241	4.53369e-05	5.04225e-05	795	0.000154993	4.35567e-05	C	303	0.000141271	4.13892e-05	C
Left Middle Frontal Gyrus	Right Parahippocampal Gyrus; posterior division	4013	1242	4.52989e-05	2.64354e-05	3559	1.45026e-05	2.12523e-05	NP	880	5.05794e-05	2.40498e-05
Left Central Opercular Cortex	Right Hippocampus	1821	1243	4.52557e-05	2.7699e-05	2639	4.36307e-05	2.11453e-05	NP	3009	-3.8877e-05	2.66072e-05	NP
Right Middle Frontal Gyrus	Left Putamen	833	1244	4.52315e-05	4.22321e-05	1146	0.00012167	3.90138e-05	C	1467	1.11518e-05	3.46118e-05	C
Left Middle Frontal Gyrus	Left Supramarginal Gyrus; posterior division	1089	1245	4.52176e-05	2.42782e-05	2845	3.68885e-05	1.4472e-05	NP	4946	-0.000101185	2.25122e-05	NP
Left Middle Frontal Gyrus	Left Heschl's Gyrus (includes H1 and H2)	4568	1246	4.51463e-05	3.90166e-05	631	0.000177575	3.6765e-05	C	965	4.28415e-05	3.59105e-05	C
Right Superior Temporal Gyrus; posterior division	Left Cuneal Cortex	3451	1247	4.50307e-05	2.76429e-05	1427	0.00010165	2.76103e-05	C	626	7.9365e-05	2.98512e-05	C
Left Lateral Occipital Cortex; superior division	Right Superior Parietal Lobule	327	1248	4.50006e-05	3.09592e-05	1079	0.000127264	2.712e-05	C	974	4.22844e-05	3.2599e-05	C
Left Occipital Fusiform Gyrus	Right Inferior Frontal Gyrus; pars triangularis	3058	1249	4.49992e-05	3.69762e-05	1145	0.000121776	3.94182e-05		2309	-2.09996e-05	5.46914e-05	NP
Right Precuneous Cortex	Left Middle Temporal Gyrus; temporooccipital part	1839	1250	4.48713e-05	2.67946e-05	4445	-1.53882e-05	2.15877e-05	NP	3396	-4.79778e-05	2.48418e-05	NP
Right Caudate	Left Temporal Occipital Fusiform Cortex	2747	1251	4.48326e-05	2.2017e-05	1895	7.5353e-05	2.76908e-05	NP	1835	-5.33584e-06	2.90354e-05	NP
Right Hippocampus	Left Temporal Occipital Fusiform Cortex	2761	1252	4.48316e-05	4.06804e-05	4687	-2.54147e-05	3.49153e-05	NP	4377	-7.34437e-05	4.19782e-05	NP
Right Subcallosal Cortex	Left Frontal Operculum Cortex	4256	1253	4.48196e-05	2.33968e-05	2912	3.47936e-05	2.02337e-05	NP	2029	-1.18762e-05	2.64883e-05	NP
Left Lingual Gyrus	Left Parietal Operculum Cortex	2877	1254	4.47653e-05	2.98164e-05	4576	-2.04082e-05	2.40433e-05	NP	809	5.75382e-05	3.86275e-05
Right Cingulate Gyrus; posterior division	Right Insular Cortex	585	1255	4.47002e-05	3.05767e-05	683	0.000168475	3.39775e-05		1920	-7.75617e-06	2.17028e-05	NP
Right Temporal Pole	Left Superior Temporal Gyrus; anterior division	4866	1256	4.46613e-05	8.34593e-05	4084	-1.78995e-06	4.56965e-05	NP	765	6.33444e-05	3.7736e-05
Left Parietal Operculum Cortex	Left Frontal Operculum Cortex	4262	1257	4.45871e-05	2.34547e-05	4611	-2.23913e-05	2.04166e-05	NP	4330	-7.15544e-05	1.79554e-05	NP
Left Lateral Occipital Cortex; superior division	Right Lateral Occipital Cortex; inferior division	155	1258	4.4583e-05	4.10555e-05	3134	2.81408e-05	3.64352e-05	NP	2477	-2.54575e-05	3.413e-05	NP
Left Insular Cortex	Right Intracalcarine Cortex	2117	1259	4.4571e-05	3.93273e-05	2528	4.77973e-05	2.62232e-05	NP	980	4.19596e-05	3.81631e-05
Left Intracalcarine Cortex	Left Parahippocampal Gyrus; posterior division	3392	1260	4.45704e-05	2.72525e-05	347	0.000231883	3.96692e-05		1897	-7.16608e-06	3.112e-05	NP
Left Paracingulate Gyrus	Right Amygdala	3951	1261	4.45207e-05	2.35704e-05	4547	-1.90656e-05	3.21365e-05	NP	1489	9.4954e-06	2.28824e-05
Left Insular Cortex	Right Frontal Operculum Cortex	4502	1262	4.42998e-05	2.26201e-05	2829	3.7274e-05	2.25118e-05	NP	920	4.66108e-05	2.38222e-05
Left Occipital Pole	Left Supracalcarine Cortex	5165	1263	4.42854e-05	2.00383e-05	1688	8.59606e-05	2.09392e-05	NP	1973	-9.97214e-06	2.03872e-05	NP
Left Precuneous Cortex	Left Hippocampus	1345	1264	4.42631e-05	2.33423e-05	5186	-7.29339e-05	2.13602e-05	NP	4194	-6.74392e-05	1.87651e-05	NP
Right Subcallosal Cortex	Right Inferior Frontal Gyrus; pars opercularis	2698	1265	4.42055e-05	5.7031e-05	588	0.000185279	4.20999e-05	C	300	0.00014167	4.56826e-05	C
Right Putamen	Right Middle Temporal Gyrus; anterior division	3528	1266	4.42032e-05	4.04036e-05	3689	1.07707e-05	3.137e-05	NP	4253	-6.95049e-05	3.19813e-05	NP
Right Angular Gyrus	Left Angular Gyrus	1626	1267	4.41086e-05	5.913e-05	3591	1.34601e-05	4.72338e-05	NP	832	5.514e-05	4.13968e-05
Right Supramarginal Gyrus; posterior division	Right Inferior Frontal Gyrus; pars triangularis	3035	1268	4.40215e-05	2.38967e-05	3148	2.76714e-05	3.41093e-05	NP	4198	-6.76036e-05	2.38572e-05	NP
Right Cingulate Gyrus; anterior division	Left Planum Temporale	3182	1269	4.39075e-05	3.89059e-05	1801	7.98399e-05	3.36558e-05	NP	1444	1.24695e-05	3.83276e-05
Right Superior Parietal Lobule	Left Central Opercular Cortex	1301	1270	4.3904e-05	2.92116e-05	2460	5.00552e-05	2.42496e-05	NP	402	0.000118925	2.68043e-05
Left Angular Gyrus	Right Planum Temporale	3885	1271	4.38356e-05	3.67129e-05	2895	3.5433e-05	2.14875e-05	NP	4230	-6.8681e-05	3.23076e-05	NP
Left Frontal Orbital Cortex	Right Middle Temporal Gyrus; temporooccipital part	724	1272	4.38247e-05	3.12798e-05	230	0.000267189	4.31768e-05	C	1123	3.20515e-05	3.36095e-05	C
Right Inferior Temporal Gyrus; temporooccipital part	Left Cuneal Cortex	3461	1273	4.37657e-05	2.16613e-05	2361	5.41907e-05	2.14695e-05	NP	3623	-5.27943e-05	3.20588e-05	NP
Left Inferior Temporal Gyrus; posterior division	Right Parahippocampal Gyrus; posterior division	4044	1274	4.36715e-05	2.66822e-05	2085	6.55378e-05	3.61721e-05	NP	1296	2.08204e-05	3.77269e-05
Right Lateral Occipital Cortex; superior division	Right Middle Temporal Gyrus; posterior division	633	1275	4.36603e-05	2.69249e-05	632	0.000177164	2.89921e-05	C	1082	3.4472e-05	2.53922e-05	C
Right Occipital Pole	Left Temporal Occipital Fusiform Cortex	2712	1276	4.36448e-05	3.88629e-05	2479	4.9304e-05	3.51199e-05	NP	3955	-6.09918e-05	3.71963e-05	NP
Right Precuneous Cortex	Right Middle Frontal Gyrus	87	1277	4.36274e-05	2.10957e-05	2252	5.83296e-05	2.74973e-05	NP	2460	-2.50573e-05	2.66183e-05	NP
Right Middle Temporal Gyrus; temporooccipital part	Right Parahippocampal Gyrus; anterior division	2183	1278	4.36261e-05	3.04014e-05	2728	4.02223e-05	2.4872e-05	NP	751	6.52518e-05	3.03186e-05
Left Precentral Gyrus	Right Frontal Operculum Cortex	4470	1279	4.36237e-05	2.3445e-05	1978	7.08502e-05	2.25875e-05	NP	882	5.0478e-05	2.209e-05
Left Lateral Occipital Cortex; inferior division	Right Juxtapositional Lobule Cortex (formerly Supplementary Motor Cortex)	1908	1280	4.35548e-05	3.45797e-05	3977	1.58865e-06	2.73216e-05	NP	4726	-8.64768e-05	2.53355e-05	NP
Left Occipital Pole	Right Supramarginal Gyrus; anterior division	1967	1281	4.35486e-05	3.17178e-05	1120	0.000123851	3.09751e-05	C	885	4.94783e-05	3.64442e-05	C
Right Superior Temporal Gyrus; posterior division	Right Cuneal Cortex	2394	1282	4.35282e-05	2.71751e-05	1640	8.79617e-05	3.33349e-05	NP	3879	-5.92147e-05	3.22715e-05	NP
Left Precentral Gyrus	Left Hippocampus	1331	1283	4.34791e-05	2.88376e-05	2146	6.26295e-05	2.33908e-05	NP	3756	-5.64936e-05	2.93214e-05	NP
Right Superior Parietal Lobule	Right Middle Temporal Gyrus; temporooccipital part	729	1284	4.30289e-05	3.8855e-05	1432	0.000101303	3.94478e-05	C	716	6.86476e-05	3.28151e-05	C
Left Hippocampus	Left Middle Temporal Gyrus; anterior division	3622	1285	4.29773e-05	6.82379e-05	151	0.000308118	5.38326e-05		2819	-3.40166e-05	4.6328e-05	NP
Left Supramarginal Gyrus; posterior division	Right Parahippocampal Gyrus; posterior division	4052	1286	4.2889e-05	3.86072e-05	3768	7.83376e-06	2.45719e-05	NP	3496	-4.98884e-05	3.20633e-05	NP
Right Temporal Pole	Left Parietal Operculum Cortex	2865	1287	4.28425e-05	4.59409e-05	334	0.00023626	4.01149e-05		2635	-2.92265e-05	3.61183e-05	NP
Left Occipital Fusiform Gyrus	Right Supracalcarine Cortex	5005	1288	4.27742e-05	3.32863e-05	557	0.000190225	3.90755e-05	C	956	4.35267e-05	3.82638e-05	C
Right Lateral Occipital Cortex; inferior division	Right Superior Temporal Gyrus; anterior division	4674	1289	4.27146e-05	3.0928e-05	1066	0.000128414	3.7734e-05	C	805	5.78689e-05	3.10273e-05	C
Left Paracingulate Gyrus	Right Superior Temporal Gyrus; anterior division	4691	1290	4.26474e-05	2.76238e-05	4383	-1.29604e-05	2.20292e-05	NP	2226	-1.84426e-05	2.31011e-05	NP
Left Frontal Pole	Left Supramarginal Gyrus; anterior division	781	1291	4.2495e-05	3.10588e-05	1556	9.2777e-05	3.35248e-05		2296	-2.03711e-05	3.32358e-05	NP
Left Inferior Temporal Gyrus; posterior division	Right Temporal Occipital Fusiform Cortex	1470	1292	4.24819e-05	2.95889e-05	463	0.000205507	3.03039e-05	C	1048	3.70426e-05	2.42982e-05	C
Left Occipital Pole	Right Superior Parietal Lobule	339	1293	4.24593e-05	3.40191e-05	1855	7.77599e-05	2.89125e-05	NP	2219	-1.81858e-05	2.73752e-05	NP
Right Occipital Pole	Left Heschl's Gyrus (includes H1 and H2)	4571	1294	4.24295e-05	3.22378e-05	2187	6.12282e-05	3.0203e-05	NP	1849	-5.69113e-06	2.56905e-05	NP
Right Middle Temporal Gyrus; posterior division	Left Temporal Occipital Fusiform Cortex	2737	1295	4.23381e-05	5.84534e-05	1425	0.000101698	7.45764e-05	C	211	0.000171124	4.40726e-05	C
Right Hippocampus	Left Middle Temporal Gyrus; anterior division	3630	1296	4.22446e-05	2.67259e-05	3605	1.30681e-05	2.69078e-05	NP	2508	-2.62771e-05	2.19787e-05	NP
Left Precuneous Cortex	Left Middle Temporal Gyrus; posterior division	547	1297	4.22e-05	3.76253e-05	1712	8.45816e-05	3.26777e-05	NP	2536	-2.68911e-05	2.81067e-05	NP
Left Temporal Pole	Right Juxtapositional Lobule Cortex (formerly Supplementary Motor Cortex)	1907	1298	4.21342e-05	2.68284e-05	4102	-2.32801e-06	2.11134e-05	NP	1977	-1.00932e-05	1.92665e-05	NP
Right Cingulate Gyrus; anterior division	Left Supramarginal Gyrus; posterior division	1103	1299	4.21138e-05	3.98002e-05	2654	4.30571e-05	2.61081e-05	NP	1380	1.57679e-05	3.3331e-05
Left Inferior Temporal Gyrus; posterior division	Right Inferior Temporal Gyrus; temporooccipital part	1692	1300	4.21107e-05	3.6055e-05	2795	3.84656e-05	2.1026e-05	NP	913	4.75733e-05	3.77934e-05
Left Cuneal Cortex	Left Supracalcarine Cortex	5234	1301	4.20269e-05	2.63425e-05	3507	1.63753e-05	1.90982e-05	NP	3001	-3.86377e-05	2.07253e-05	NP
Right Frontal Pole	Left Angular Gyrus	1596	1302	4.2001e-05	4.78421e-05	1869	7.70065e-05	4.78044e-05	NP	630	7.87446e-05	4.57353e-05
Right Lingual Gyrus	Left Occipital Fusiform Gyrus	1505	1303	4.1956e-05	2.66541e-05	3003	3.22031e-05	2.57859e-05	NP	2149	-1.60739e-05	1.80609e-05	NP
Left Cingulate Gyrus; posterior division	Left Temporal Fusiform Cortex; posterior division	1219	1304	4.1796e-05	2.56115e-05	4659	-2.394e-05	2.03283e-05	NP	3773	-5.69061e-05	2.5246e-05	NP
Left Lingual Gyrus	Right Frontal Operculum Cortex	4492	1305	4.17867e-05	3.54141e-05	641	0.000175342	3.99391e-05	C	1125	3.19111e-05	4.495e-05	C
Left Inferior Temporal Gyrus; posterior division	Left Temporal Occipital Fusiform Cortex	2740	1306	4.17085e-05	2.03598e-05	1339	0.000107176	2.84301e-05		2258	-1.93578e-05	1.82342e-05	NP
Right Lateral Occipital Cortex; inferior division	Left Inferior Frontal Gyrus; pars opercularis	2034	1307	4.16241e-05	3.03909e-05	1659	8.69848e-05	3.20806e-05	NP	2838	-3.45891e-05	2.67019e-05	NP
Right Middle Temporal Gyrus; posterior division	Right Parahippocampal Gyrus; anterior division	2181	1308	4.16089e-05	4.80717e-05	5095	-5.62692e-05	4.74727e-05	NP	198	0.000177365	3.70222e-05
Right Temporal Pole	Left Middle Temporal Gyrus; anterior division	3585	1309	4.15939e-05	3.2096e-05	2276	5.76834e-05	3.22004e-05	NP	3303	-4.57691e-05	2.46119e-05	NP
Right Lateral Occipital Cortex; inferior division	Right Inferior Temporal Gyrus; temporooccipital part	1671	1310	4.1482e-05	3.51145e-05	518	0.000198091	4.01573e-05	C	589	8.54321e-05	3.58842e-05	C
Left Cingulate Gyrus; anterior division	Left Inferior Temporal Gyrus; temporooccipital part	2334	1311	4.14551e-05	2.3143e-05	2170	6.18765e-05	2.14185e-05	NP	1469	1.10149e-05	2.28923e-05
Right Lateral Occipital Cortex; superior division	Left Inferior Frontal Gyrus; pars opercularis	2019	1312	4.14026e-05	3.13254e-05	380	0.000223902	4.60809e-05		1657	2.27637e-06	3.29636e-06	NP
Left Occipital Pole	Left Middle Temporal Gyrus; anterior division	3584	1313	4.14006e-05	3.56841e-05	1916	7.42076e-05	4.44471e-05	NP	1130	3.1615e-05	3.6187e-05
Right Occipital Pole	Left Subcallosal Cortex	3251	1314	4.136e-05	3.94799e-05	5166	-6.83334e-05	4.68499e-05	NP	407	0.000118114	3.44262e-05
Right Paracingulate Gyrus	Left Superior Temporal Gyrus; posterior division	1254	1315	4.13391e-05	3.01698e-05	627	0.000178154	2.68449e-05	C	1142	3.08785e-05	2.5942e-05	C
Right Cingulate Gyrus; anterior division	Right Parietal Operculum Cortex	3103	1316	4.13254e-05	3.03509e-05	1063	0.000128808	3.16154e-05		4161	-6.6586e-05	2.39053e-05	NP
Left Temporal Occipital Fusiform Cortex	Right Planum Polare	3815	1317	4.1296e-05	2.71966e-05	4857	-3.41659e-05	2.18971e-05	NP	4750	-8.80539e-05	2.74396e-05	NP
Right Putamen	Left Superior Temporal Gyrus; anterior division	4893	1318	4.12774e-05	3.32683e-05	4721	-2.719e-05	1.99885e-05	NP	1941	-8.74943e-06	2.80458e-05	NP
Right Supramarginal Gyrus; posterior division	Left Occipital Fusiform Gyrus	1517	1319	4.12271e-05	3.19199e-05	333	0.000236268	4.15921e-05		1659	2.04696e-06	3.36272e-06	NP
Left Temporal Pole	Right Middle Temporal Gyrus; posterior division	646	1320	4.12237e-05	3.60713e-05	926	0.000141943	3.93461e-05	C	465	0.000105158	4.98578e-05	C
Left Middle Frontal Gyrus	Left Insular Cortex	674	1321	4.11529e-05	2.75562e-05	1194	0.000118612	3.413e-05	C	612	8.25295e-05	3.34794e-05	C
Right Postcentral Gyrus	Right Superior Parietal Lobule	332	1322	4.1119e-05	2.24442e-05	4847	-3.36843e-05	1.68032e-05	NP	3539	-5.0877e-05	1.57634e-05	NP
Left Middle Temporal Gyrus; posterior division	Left Inferior Temporal Gyrus; posterior division	774	1323	4.1113e-05	3.60532e-05	2504	4.84563e-05	3.53442e-05	NP	1496	9.39644e-06	4.17836e-05
Left Cingulate Gyrus; posterior division	Left Temporal Occipital Fusiform Cortex	2744	1324	4.10654e-05	3.5447e-05	99	0.000347287	4.33492e-05	C	1107	3.30657e-05	3.57324e-05	C
Right Superior Frontal Gyrus	Left Cingulate Gyrus; anterior division	1550	1325	4.10531e-05	2.98858e-05	2065	6.6567e-05	3.35472e-05	NP	2120	-1.49479e-05	3.15245e-05	NP
Right Inferior Temporal Gyrus; posterior division	Left Supramarginal Gyrus; posterior division	1126	1326	4.09979e-05	4.08356e-05	2517	4.81267e-05	4.1874e-05	NP	2834	-3.44766e-05	3.54686e-05	NP
Left Caudate	Right Cuneal Cortex	2390	1327	4.09939e-05	4.36605e-05	1760	8.19902e-05	2.64248e-05	NP	2415	-2.39098e-05	3.7612e-05	NP
Left Inferior Frontal Gyrus; pars triangularis	Left Middle Temporal Gyrus; anterior division	3642	1328	4.09025e-05	3.52464e-05	1455	0.000100045	2.65764e-05		2100	-1.4357e-05	2.65582e-05	NP
Left Lateral Occipital Cortex; inferior division	Left Planum Polare	4112	1329	4.08721e-05	4.15847e-05	722	0.000163475	4.07655e-05		2810	-3.38802e-05	3.27892e-05	NP
Left Lateral Occipital Cortex; superior division	Right Superior Temporal Gyrus; posterior division	1130	1330	4.08704e-05	2.99414e-05	1662	8.68515e-05	3.60227e-05	NP	2715	-3.13817e-05	3.28193e-05	NP
Left Inferior Frontal Gyrus; pars triangularis	Left Juxtapositional Lobule Cortex (formerly Supplementary Motor Cortex)	2998	1331	4.0861e-05	3.22933e-05	3471	1.76082e-05	3.01567e-05	NP	4311	-7.10024e-05	2.63575e-05	NP
Right Precentral Gyrus	Left Supracalcarine Cortex	5155	1332	4.0761e-05	2.41508e-05	1613	8.9447e-05	2.30344e-05	NP	1512	8.68564e-06	2.02717e-05
Right Superior Frontal Gyrus	Right Frontal Orbital Cortex	310	1333	4.06975e-05	2.44656e-05	4345	-1.1594e-05	1.83509e-05	NP	4996	-0.00010528	2.91067e-05	NP
Left Temporal Pole	Left Planum Polare	4111	1334	4.06168e-05	2.32329e-05	1397	0.000103284	2.8362e-05		3939	-6.06916e-05	2.55877e-05	NP
Left Temporal Pole	Left Lingual Gyrus	367	1335	4.06019e-05	3.1182e-05	4542	-1.88564e-05	2.53386e-05	NP	5068	-0.000111955	3.38687e-05	NP
Right Precuneous Cortex	Right Inferior Temporal Gyrus; posterior division	999	1336	4.05777e-05	4.29501e-05	1101	0.000125261	4.70267e-05		4122	-6.53054e-05	3.80491e-05	NP
Left Superior Frontal Gyrus	Right Subcallosal Cortex	2427	1337	4.04819e-05	3.49275e-05	2456	5.01569e-05	3.67279e-05	NP	1175	2.85851e-05	3.8294e-05	C
Left Precentral Gyrus	Left Cingulate Gyrus; posterior division	908	1338	4.04816e-05	4.96097e-05	478	0.000203243	5.25559e-05		1753	-2.55362e-06	5.00752e-06	NP
Right Cingulate Gyrus; anterior division	Right Hippocampus	1792	1339	4.03847e-05	3.73649e-05	3277	2.32835e-05	4.60959e-05	NP	4639	-8.34629e-05	3.58732e-05	NP
Left Thalamus	Right Planum Temporale	3851	1340	4.03154e-05	2.71739e-05	1892	7.55652e-05	3.12905e-05	NP	4203	-6.77622e-05	2.59716e-05	NP
Right Middle Frontal Gyrus	Right Frontal Orbital Cortex	313	1341	4.02193e-05	2.93433e-05	215	0.000273611	3.96572e-05		2624	-2.90452e-05	3.33977e-05	NP
Right Supramarginal Gyrus; posterior division	Right Supracalcarine Cortex	4982	1342	4.01741e-05	2.56953e-05	1422	0.000101831	3.01593e-05		2404	-2.35715e-05	1.96908e-05	NP
Right Insular Cortex	Left Hippocampus	1360	1343	4.01389e-05	2.79735e-05	1865	7.71905e-05	2.92001e-05	NP	693	7.16837e-05	2.95269e-05
Right Middle Temporal Gyrus; posterior division	Left Parahippocampal Gyrus; anterior division	2811	1344	4.00942e-05	2.01688e-05	1271	0.00011187	2.66061e-05		3621	-5.27859e-05	2.31922e-05	NP
Right Postcentral Gyrus	Left Amygdala	3662	1345	4.00185e-05	2.65998e-05	1891	7.56113e-05	2.19057e-05	NP	3110	-4.13046e-05	2.56525e-05	NP
Left Supramarginal Gyrus; posterior division	Left Supracalcarine Cortex	5198	1346	3.98896e-05	2.82527e-05	1786	8.04682e-05	2.40693e-05	NP	3455	-4.92073e-05	2.9421e-05	NP
Right Cingulate Gyrus; posterior division	Right Planum Temporale	3852	1347	3.9785e-05	3.39401e-05	3546	1.51777e-05	2.95441e-05	NP	4913	-9.85859e-05	3.6022e-05	NP
Right Lingual Gyrus	Right Planum Temporale	3848	1348	3.97228e-05	2.79755e-05	4715	-2.68798e-05	2.54832e-05	NP	4379	-7.34761e-05	2.54831e-05	NP
Left Superior Frontal Gyrus	Left Superior Temporal Gyrus; anterior division	4863	1349	3.95869e-05	3.81135e-05	4439	-1.52016e-05	4.23103e-05	NP	316	0.000139035	2.97522e-05
Left Putamen	Right Cuneal Cortex	2387	1350	3.94607e-05	3.21113e-05	3488	1.70192e-05	1.95495e-05	NP	5025	-0.000107733	2.53082e-05	NP
Right Caudate	Left Inferior Frontal Gyrus; pars opercularis	2062	1351	3.9457e-05	3.02096e-05	4027	1.53724e-07	2.28653e-05	NP	3388	-4.77504e-05	2.37022e-05	NP
Right Lateral Occipital Cortex; superior division	Left Inferior Temporal Gyrus; temporooccipital part	2281	1352	3.94062e-05	2.02088e-05	3828	5.66839e-06	2.27246e-05	NP	1949	-9.05859e-06	1.81225e-05	NP
Right Frontal Pole	Left Caudate	946	1353	3.93754e-05	3.50857e-05	1376	0.000104144	3.12777e-05		2283	-1.99742e-05	3.16933e-05	NP
Right Lateral Occipital Cortex; inferior division	Left Inferior Frontal Gyrus; pars triangularis	2574	1354	3.93721e-05	4.68692e-05	3256	2.39402e-05	3.361e-05	NP	1460	1.15689e-05	2.78262e-05
Right Postcentral Gyrus	Right Lingual Gyrus	197	1355	3.93688e-05	3.61457e-05	314	0.000241797	3.6067e-05	C	605	8.35623e-05	3.02396e-05	C
Right Postcentral Gyrus	Left Subcallosal Cortex	3247	1356	3.93577e-05	2.65095e-05	4543	-1.89036e-05	3.49646e-05	NP	4245	-6.92061e-05	2.8004e-05	NP
Left Precentral Gyrus	Right Superior Frontal Gyrus	50	1357	3.93206e-05	2.20294e-05	1015	0.000132724	2.60693e-05	C	1092	3.39708e-05	2.40832e-05	C
Right Middle Frontal Gyrus	Right Inferior Frontal Gyrus; pars opercularis	2641	1358	3.92943e-05	2.67981e-05	2544	4.72797e-05	2.53287e-05	NP	1441	1.26345e-05	1.72556e-05
Left Central Opercular Cortex	Left Pallidum	4329	1359	3.9079e-05	2.17419e-05	2744	3.98081e-05	2.50408e-05	NP	1073	3.52326e-05	2.36875e-05
Left Postcentral Gyrus	Right Inferior Temporal Gyrus; posterior division	996	1360	3.90666e-05	3.67105e-05	1033	0.000131339	3.48073e-05	C	697	7.09229e-05	3.51826e-05	C
Left Paracingulate Gyrus	Right Inferior Temporal Gyrus; posterior division	1025	1361	3.9061e-05	4.2627e-05	159	0.000302016	3.51387e-05		1748	-2.4731e-06	3.05626e-06	NP
Left Caudate	Right Heschl's Gyrus (includes H1 and H2)	4797	1362	3.90204e-05	3.30584e-05	5157	-6.60274e-05	2.40528e-05	NP	5081	-0.000113393	3.88165e-05	NP
Left Lateral Occipital Cortex; superior division	Left Cingulate Gyrus; posterior division	905	1363	3.89895e-05	2.71166e-05	3995	1.07611e-06	2.3123e-05	NP	1409	1.40195e-05	3.51158e-05
Left Frontal Orbital Cortex	Left Supramarginal Gyrus; posterior division	1102	1364	3.89618e-05	2.77089e-05	1338	0.000107202	3.11676e-05		3884	-5.92709e-05	1.42054e-05	NP
Left Cingulate Gyrus; posterior division	Right Supracalcarine Cortex	4993	1365	3.89479e-05	4.22495e-05	275	0.000255094	4.23772e-05		5075	-0.000112678	3.3165e-05	NP
Left Thalamus	Left Supramarginal Gyrus; anterior division	803	1366	3.88914e-05	1.941e-05	3516	1.59991e-05	2.74953e-05	NP	3382	-4.7671e-05	1.69133e-05	NP
Right Frontal Orbital Cortex	Right Superior Parietal Lobule	350	1367	3.88714e-05	2.34158e-05	4417	-1.42002e-05	1.70927e-05	NP	3783	-5.71798e-05	1.77699e-05	NP
Left Middle Temporal Gyrus; posterior division	Left Paracingulate Gyrus	628	1368	3.88475e-05	4.04646e-05	2636	4.37485e-05	4.98357e-05	NP	2308	-2.09179e-05	4.43495e-05	NP
Right Precentral Gyrus	Right Subcallosal Cortex	2419	1369	3.88002e-05	3.94634e-05	2200	6.06573e-05	4.4506e-05	NP	850	5.36469e-05	4.22941e-05	C
Left Superior Frontal Gyrus	Left Inferior Frontal Gyrus; pars opercularis	2028	1370	3.87657e-05	2.14901e-05	3307	2.23629e-05	1.94825e-05	NP	2524	-2.66766e-05	1.78075e-05	NP
Left Precuneous Cortex	Left Supramarginal Gyrus; anterior division	799	1371	3.86929e-05	2.89298e-05	748	0.000160149	3.11189e-05		2781	-3.30248e-05	3.0854e-05	NP
Left Superior Temporal Gyrus; posterior division	Left Subcallosal Cortex	3290	1372	3.84549e-05	3.58803e-05	871	0.000147718	3.61071e-05	C	250	0.000158348	3.88917e-05	C
Right Occipital Pole	Right Middle Temporal Gyrus; anterior division	3497	1373	3.83991e-05	2.45167e-05	2045	6.75763e-05	2.60898e-05	NP	2450	-2.4845e-05	2.34862e-05	NP
Left Temporal Occipital Fusiform Cortex	Left Planum Temporale	3234	1374	3.83914e-05	2.42392e-05	2022	6.84136e-05	2.38365e-05	NP	3610	-5.25249e-05	1.88701e-05	NP
Left Lingual Gyrus	Left Accumbens	5077	1375	3.83661e-05	2.46778e-05	4113	-2.61493e-06	2.19013e-05	NP	5229	-0.000153678	3.1211e-05	NP
Right Lateral Occipital Cortex; superior division	Left Cingulate Gyrus; anterior division	1543	1376	3.83122e-05	4.10757e-05	162	0.000300923	4.20116e-05	C	749	6.53706e-05	3.73391e-05	C
Right Lateral Occipital Cortex; superior division	Right Insular Cortex	564	1377	3.82139e-05	3.70124e-05	301	0.000245108	4.30172e-05	C	1513	8.65592e-06	3.03359e-05	C
Left Supramarginal Gyrus; posterior division	Left Superior Temporal Gyrus; anterior division	4898	1378	3.82027e-05	2.46921e-05	1932	7.34055e-05	2.28067e-05	NP	3449	-4.90943e-05	2.091e-05	NP
Left Angular Gyrus	Right Heschl's Gyrus (includes H1 and H2)	4810	1379	3.81789e-05	3.03729e-05	1096	0.000125577	3.53684e-05	C	1398	1.44482e-05	2.75309e-05	C
Right Central Opercular Cortex	Right Pallidum	4430	1380	3.80836e-05	1.9275e-05	3987	1.27892e-06	1.4154e-05	NP	2125	-1.50371e-05	1.49105e-05	NP
Left Occipital Fusiform Gyrus	Right Planum Temporale	3883	1381	3.80633e-05	3.39573e-05	1029	0.000131849	3.5003e-05		1987	-1.03275e-05	3.27044e-05	NP
Right Occipital Pole	Right Juxtapositional Lobule Cortex (formerly Supplementary Motor Cortex)	1902	1382	3.79885e-05	2.01853e-05	3461	1.8004e-05	1.66089e-05	NP	4018	-6.2365e-05	2.15776e-05	NP
Left Supramarginal Gyrus; anterior division	Right Parahippocampal Gyrus; anterior division	2185	1383	3.79555e-05	3.78024e-05	2454	5.02577e-05	3.08633e-05	NP	3560	-5.13935e-05	2.73854e-05	NP
Left Insular Cortex	Right Temporal Fusiform Cortex; posterior division	2248	1384	3.78973e-05	3.6406e-05	3435	1.88153e-05	3.56685e-05	NP	3614	-5.26525e-05	3.37416e-05	NP
Right Parietal Operculum Cortex	Right Planum Temporale	3907	1385	3.77934e-05	3.68693e-05	3278	2.3217e-05	1.93382e-05	NP	1735	-1.82061e-06	2.86523e-06	NP
Right Superior Frontal Gyrus	Left Lingual Gyrus	361	1386	3.77728e-05	2.43499e-05	1092	0.000125924	2.59269e-05		1795	-4.06332e-06	2.24076e-06	NP
Left Inferior Temporal Gyrus; temporooccipital part	Right Parahippocampal Gyrus; posterior division	4073	1387	3.77386e-05	3.58933e-05	2128	6.35007e-05	3.72052e-05	NP	4481	-7.71289e-05	3.35652e-05	NP
Left Parietal Operculum Cortex	Left Planum Polare	4171	1388	3.75945e-05	3.36919e-05	350	0.000231215	3.71733e-05	C	757	6.4423e-05	4.09336e-05	C
Left Occipital Pole	Right Inferior Temporal Gyrus; posterior division	1004	1389	3.75318e-05	2.68072e-05	2114	6.40469e-05	3.01122e-05	NP	2054	-1.25872e-05	2.88534e-05	NP
Left Lingual Gyrus	Right Pallidum	4398	1390	3.74976e-05	3.7781e-05	655	0.000173763	2.30431e-05	C	1328	1.91773e-05	3.12974e-05	C
Right Juxtapositional Lobule Cortex (formerly Supplementary Motor Cortex)	Right Intracalcarine Cortex	2142	1391	3.74504e-05	2.8784e-05	973	0.000136261	3.23345e-05	C	1167	2.92522e-05	3.66234e-05	C
Right Subcallosal Cortex	Left Parietal Operculum Cortex	2920	1392	3.73762e-05	3.11846e-05	4326	-1.09272e-05	4.05558e-05	NP	4592	-8.19417e-05	2.89106e-05	NP
Right Parahippocampal Gyrus; posterior division	Left Heschl's Gyrus (includes H1 and H2)	4650	1393	3.73322e-05	2.83299e-05	3292	2.26707e-05	2.59201e-05	NP	5176	-0.000129564	2.69929e-05	NP
Right Frontal Orbital Cortex	Right Superior Temporal Gyrus; anterior division	4681	1394	3.72652e-05	2.29268e-05	1027	0.000132209	2.36758e-05		1726	-1.40876e-06	2.90671e-06	NP
Right Frontal Orbital Cortex	Right Planum Polare	3766	1395	3.72483e-05	3.6422e-05	317	0.000240855	3.4408e-05	C	631	7.86561e-05	2.77868e-05	C
Left Occipital Fusiform Gyrus	Right Hippocampus	1825	1396	3.72425e-05	3.949e-05	2340	5.51543e-05	3.30695e-05	NP	1326	1.93843e-05	4.20654e-05
Left Superior Frontal Gyrus	Right Paracingulate Gyrus	418	1397	3.71344e-05	2.75261e-05	572	0.000187186	2.83764e-05		1725	-1.36904e-06	2.16463e-06	NP
Left Paracingulate Gyrus	Left Parahippocampal Gyrus; posterior division	3356	1398	3.7087e-05	2.94906e-05	4500	-1.72392e-05	2.64198e-05	NP	3898	-5.95638e-05	3.3159e-05	NP
Right Cingulate Gyrus; anterior division	Right Superior Temporal Gyrus; posterior division	1150	1399	3.70132e-05	4.00676e-05	2960	3.33248e-05	4.27193e-05	NP	2035	-1.19668e-05	3.47762e-05	NP
Left Middle Temporal Gyrus; posterior division	Right Middle Temporal Gyrus; anterior division	3519	1400	3.69264e-05	2.84042e-05	451	0.000208082	3.33229e-05		1706	-6.9422e-07	3.36213e-06	NP
Left Supramarginal Gyrus; anterior division	Left Supracalcarine Cortex	5191	1401	3.68605e-05	2.39164e-05	2779	3.88276e-05	2.01284e-05	NP	2529	-2.68089e-05	2.20055e-05	NP
Left Paracingulate Gyrus	Right Heschl's Gyrus (includes H1 and H2)	4788	1402	3.67483e-05	3.02436e-05	869	0.000147917	2.98134e-05	C	818	5.67534e-05	2.42616e-05	C
Left Hippocampus	Right Superior Temporal Gyrus; anterior division	4708	1403	3.67149e-05	4.72806e-05	864	0.000148361	4.23553e-05	C	1157	2.98788e-05	4.05783e-05	C
Left Postcentral Gyrus	Right Postcentral Gyrus	27	1404	3.66403e-05	5.25215e-05	2771	3.91586e-05	4.14488e-05	NP	503	9.69582e-05	5.13365e-05
Right Frontal Pole	Left Amygdala	3655	1405	3.66116e-05	3.386e-05	1239	0.000115172	3.75916e-05		1751	-2.48797e-06	2.8226e-06	NP
Right Supramarginal Gyrus; anterior division	Left Superior Temporal Gyrus; anterior division	4914	1406	3.64019e-05	3.41813e-05	2050	6.72297e-05	4.65362e-05	NP	470	0.000104	4.44369e-05
Left Lateral Occipital Cortex; superior division	Left Lingual Gyrus	353	1407	3.63411e-05	4.02841e-05	3613	1.29453e-05	2.81297e-05	NP	1574	5.85881e-06	2.8337e-05
Left Parahippocampal Gyrus; anterior division	Right Pallidum	4446	1408	3.63272e-05	2.89716e-05	3619	1.27381e-05	2.5309e-05	NP	3969	-6.1337e-05	2.08756e-05	NP
Left Superior Frontal Gyrus	Left Thalamus	265	1409	3.62297e-05	3.36264e-05	2201	6.06439e-05	2.08111e-05	NP	4292	-7.04675e-05	2.93275e-05	NP
Left Caudate	Left Accumbens	5094	1410	3.61948e-05	3.05211e-05	2814	3.77789e-05	1.9901e-05	NP	1042	3.76022e-05	2.5633e-05
Right Middle Frontal Gyrus	Right Temporal Occipital Fusiform Cortex	1444	1411	3.61817e-05	3.29641e-05	985	0.000134932	3.16613e-05	C	1486	9.7294e-06	2.93063e-05	C
Right Frontal Operculum Cortex	Right Superior Temporal Gyrus; anterior division	4751	1412	3.59928e-05	2.68296e-05	961	0.000137785	2.26482e-05	C	828	5.5383e-05	2.5671e-05	C
Left Postcentral Gyrus	Left Accumbens	5056	1413	3.59735e-05	2.63246e-05	1367	0.000104855	2.99668e-05	C	558	8.88756e-05	2.73833e-05	C
Left Amygdala	Right Parahippocampal Gyrus; posterior division	4091	1414	3.59246e-05	1.86168e-05	4539	-1.87745e-05	2.05551e-05	NP	2901	-3.62102e-05	2.07201e-05	NP
Left Temporal Pole	Left Inferior Temporal Gyrus; posterior division	757	1415	3.59082e-05	3.42809e-05	235	0.000265474	3.43838e-05	C	345	0.000132854	4.28735e-05	C
Right Temporal Pole	Left Precuneous Cortex	186	1416	3.57858e-05	2.95517e-05	3566	1.41694e-05	2.85465e-05	NP	778	6.09839e-05	2.95711e-05
Right Precentral Gyrus	Left Insular Cortex	670	1417	3.57391e-05	2.90724e-05	1692	8.56592e-05	3.21295e-05	NP	3666	-5.42944e-05	2.54693e-05	NP
Left Juxtapositional Lobule Cortex (formerly Supplementary Motor Cortex)	Left Superior Temporal Gyrus; anterior division	4928	1418	3.55111e-05	3.59274e-05	3895	3.87879e-06	3.50409e-06	NP	877	5.08494e-05	3.52384e-05
Left Occipital Pole	Left Temporal Fusiform Cortex; posterior division	1190	1419	3.55003e-05	2.92392e-05	3639	1.22219e-05	3.07386e-05	NP	1341	1.85044e-05	2.5412e-05
Left Frontal Orbital Cortex	Left Inferior Temporal Gyrus; posterior division	762	1420	3.54781e-05	3.60633e-05	367	0.000227439	4.96282e-05	C	901	4.81926e-05	4.55607e-05	C
Left Frontal Pole	Right Supracalcarine Cortex	4951	1421	3.54266e-05	5.51413e-05	1476	9.83687e-05	4.67199e-05	C	428	0.000113436	4.95132e-05	C
Right Intracalcarine Cortex	Left Middle Temporal Gyrus; anterior division	3635	1422	3.54264e-05	3.18392e-05	1589	9.10608e-05	4.81469e-05	NP	442	0.000109053	3.61038e-05
Left Inferior Temporal Gyrus; posterior division	Left Planum Polare	4134	1423	3.54046e-05	3.02944e-05	4480	-1.65745e-05	1.8715e-05	NP	2638	-2.9365e-05	2.58918e-05	NP
Left Cingulate Gyrus; posterior division	Left Superior Temporal Gyrus; posterior division	1268	1424	3.5363e-05	2.68337e-05	4518	-1.79338e-05	1.97366e-05	NP	2984	-3.81918e-05	1.97987e-05	NP
Right Subcallosal Cortex	Right Frontal Operculum Cortex	4535	1425	3.53591e-05	4.20997e-05	2693	4.15721e-05	3.67769e-05	NP	1285	2.13549e-05	3.54088e-05
Right Caudate	Right Parietal Operculum Cortex	3127	1426	3.5349e-05	3.80988e-05	5069	-5.25667e-05	3.07224e-05	NP	3806	-5.7742e-05	3.01778e-05	NP
Right Lateral Occipital Cortex; superior division	Right Supracalcarine Cortex	4953	1427	3.53247e-05	2.55356e-05	4198	-5.99397e-06	2.08024e-05	NP	2853	-3.505e-05	2.27603e-05	NP
Right Cuneal Cortex	Left Heschl's Gyrus (includes H1 and H2)	4629	1428	3.52074e-05	2.58444e-05	1995	7.03348e-05	1.85134e-05	NP	2438	-2.45669e-05	1.72252e-05	NP
Right Hippocampus	Left Supracalcarine Cortex	5211	1429	3.51535e-05	2.71792e-05	1745	8.27152e-05	2.95046e-05	NP	1393	1.47938e-05	2.91363e-05
Right Occipital Pole	Left Supramarginal Gyrus; posterior division	1092	1430	3.51149e-05	2.49066e-05	3707	9.96475e-06	3.0877e-05	NP	1439	1.27103e-05	2.92234e-05
Right Precuneous Cortex	Left Supramarginal Gyrus; anterior division	789	1431	3.50988e-05	2.52762e-05	2563	4.64974e-05	2.90168e-05	NP	3149	-4.20278e-05	2.83658e-05	NP
Left Intracalcarine Cortex	Left Parahippocampal Gyrus; anterior division	2846	1432	3.50888e-05	2.58593e-05	1387	0.000103663	3.541e-05	C	1014	3.92979e-05	2.71735e-05	C
Left Frontal Operculum Cortex	Right Pallidum	4463	1433	3.50481e-05	3.4882e-05	2367	5.4001e-05	3.74007e-05	NP	1546	7.28721e-06	2.66333e-05
Left Superior Frontal Gyrus	Left Middle Temporal Gyrus; posterior division	540	1434	3.49907e-05	3.79851e-05	4626	-2.28002e-05	3.5148e-05	NP	2636	-2.92462e-05	3.28838e-05	NP
Left Lateral Occipital Cortex; superior division	Right Hippocampus	1772	1435	3.49525e-05	2.61178e-05	4129	-3.25866e-06	3.2463e-06	NP	4218	-6.81871e-05	2.65637e-05	NP
Right Middle Temporal Gyrus; temporooccipital part	Left Angular Gyrus	1634	1436	3.4922e-05	4.53168e-05	1684	8.6188e-05	3.29297e-05	NP	2900	-3.62093e-05	3.44648e-05	NP
Right Lateral Occipital Cortex; superior division	Left Supramarginal Gyrus; anterior division	783	1437	3.48739e-05	2.32598e-05	4667	-2.43999e-05	3.05631e-05	NP	2863	-3.52651e-05	2.0944e-05	NP
Right Middle Temporal Gyrus; posterior division	Left Supramarginal Gyrus; posterior division	1117	1438	3.48592e-05	2.48728e-05	3206	2.58553e-05	2.0602e-05	NP	2950	-3.75156e-05	1.62637e-05	NP
Right Parietal Operculum Cortex	Right Pallidum	4450	1439	3.48499e-05	3.19088e-05	4527	-1.82811e-05	2.30583e-05	NP	1838	-5.3986e-06	1.71182e-05	NP
Right Putamen	Right Planum Polare	3783	1440	3.48413e-05	2.52067e-05	1201	0.000118374	3.71611e-05		2252	-1.91421e-05	2.10128e-05	NP
Right Superior Frontal Gyrus	Right Frontal Operculum Cortex	4475	1441	3.48137e-05	2.26415e-05	3670	1.13544e-05	1.72601e-05	NP	2216	-1.81007e-05	2.19178e-05	NP
Left Cingulate Gyrus; anterior division	Right Inferior Frontal Gyrus; pars triangularis	3059	1442	3.48012e-05	2.9094e-05	2508	4.83803e-05	2.87595e-05	NP	829	5.53742e-05	2.84695e-05
Left Lateral Occipital Cortex; superior division	Right Planum Temporale	3830	1443	3.47085e-05	3.38692e-05	2593	4.53721e-05	2.70907e-05	NP	2015	-1.12153e-05	3.40911e-05	NP
Right Temporal Fusiform Cortex; posterior division	Right Inferior Frontal Gyrus; pars triangularis	3070	1444	3.47028e-05	2.22396e-05	4466	-1.61929e-05	2.35526e-05	NP	3866	-5.88958e-05	2.17711e-05	NP
Right Supramarginal Gyrus; anterior division	Left Juxtapositional Lobule Cortex (formerly Supplementary Motor Cortex)	2989	1445	3.46784e-05	2.89046e-05	2644	4.33936e-05	1.97688e-05	NP	1110	3.28335e-05	2.21724e-05
Right Lingual Gyrus	Right Caudate	1055	1446	3.46608e-05	2.70562e-05	4440	-1.52045e-05	2.82364e-05	NP	4373	-7.32862e-05	2.50363e-05	NP
Right Frontal Orbital Cortex	Right Juxtapositional Lobule Cortex (formerly Supplementary Motor Cortex)	1916	1447	3.45721e-05	3.33234e-05	3493	1.67659e-05	1.77745e-05	NP	1396	1.4525e-05	2.18682e-05
Left Lateral Occipital Cortex; inferior division	Right Frontal Orbital Cortex	317	1448	3.4548e-05	3.31906e-05	1214	0.000117364	3.18178e-05	C	1493	9.45485e-06	2.69757e-05	C
Left Central Opercular Cortex	Left Intracalcarine Cortex	2536	1449	3.45342e-05	2.81436e-05	2726	4.0327e-05	2.73672e-05	NP	2164	-1.64531e-05	2.18025e-05	NP
Right Central Opercular Cortex	Left Supracalcarine Cortex	5210	1450	3.44656e-05	2.94185e-05	1962	7.15866e-05	2.26735e-05	NP	1965	-9.50612e-06	3.68167e-05	NP
Left Caudate	Right Superior Temporal Gyrus; anterior division	4700	1451	3.43704e-05	3.61482e-05	1438	0.000100716	3.58364e-05	C	1253	2.34643e-05	3.47122e-05	C
Right Cuneal Cortex	Left Parahippocampal Gyrus; anterior division	2844	1452	3.43402e-05	3.9828e-05	2064	6.66477e-05	3.18078e-05	NP	1137	3.1171e-05	4.25065e-05
Left Frontal Pole	Right Lingual Gyrus	191	1453	3.4333e-05	4.34544e-05	1967	7.13528e-05	4.23642e-05	NP	2024	-1.17635e-05	4.19423e-05	NP
Right Superior Temporal Gyrus; posterior division	Left Superior Temporal Gyrus; posterior division	1273	1454	3.42797e-05	3.2487e-05	726	0.00016301	3.42115e-05		1798	-4.13149e-06	2.62819e-05	NP
Left Temporal Pole	Left Juxtapositional Lobule Cortex (formerly Supplementary Motor Cortex)	2942	1455	3.42692e-05	2.89043e-05	4593	-2.11819e-05	1.97863e-05	NP	3195	-4.31246e-05	3.00203e-05	NP
Left Parahippocampal Gyrus; posterior division	Right Parahippocampal Gyrus; posterior division	4087	1456	3.42127e-05	3.59621e-05	1268	0.000112266	3.06936e-05	C	1321	1.95835e-05	3.07091e-05	C
Left Superior Parietal Lobule	Right Parahippocampal Gyrus; anterior division	2176	1457	3.41828e-05	2.48439e-05	2346	5.4882e-05	2.91764e-05	NP	4997	-0.00010528	2.71798e-05	NP
Right Postcentral Gyrus	Right Temporal Occipital Fusiform Cortex	1438	1458	3.40739e-05	3.33644e-05	1769	8.15381e-05	3.44802e-05	NP	515	9.56584e-05	5.1828e-05
Left Occipital Pole	Right Amygdala	3930	1459	3.39997e-05	2.17542e-05	2604	4.48246e-05	3.01527e-05	NP	3815	-5.78116e-05	2.43175e-05	NP
Left Planum Polare	Right Supracalcarine Cortex	5041	1460	3.3992e-05	3.66304e-05	1989	7.0466e-05	3.91335e-05	NP	417	0.000116228	3.27145e-05
Right Inferior Temporal Gyrus; temporooccipital part	Right Inferior Frontal Gyrus; pars triangularis	3061	1461	3.39209e-05	2.10497e-05	3550	1.49761e-05	2.70011e-05	NP	2980	-3.8121e-05	1.77492e-05	NP
Right Insular Cortex	Right Temporal Fusiform Cortex; posterior division	2245	1462	3.38397e-05	3.05299e-05	2740	3.98747e-05	3.52699e-05	NP	5110	-0.000117649	3.04907e-05	NP
Right Lateral Occipital Cortex; inferior division	Right Parahippocampal Gyrus; anterior division	2163	1463	3.38274e-05	2.39098e-05	4349	-1.17091e-05	2.32486e-05	NP	4221	-6.82763e-05	2.11232e-05	NP
Left Insular Cortex	Left Planum Polare	4132	1464	3.3809e-05	2.6481e-05	3415	1.93045e-05	2.21328e-05	NP	1425	1.32536e-05	3.22738e-05
Right Thalamus	Left Supramarginal Gyrus; anterior division	808	1465	3.37701e-05	2.25281e-05	1323	0.00010843	2.40246e-05		1730	-1.49833e-06	2.74053e-05	NP
Right Lateral Occipital Cortex; inferior division	Right Intracalcarine Cortex	2098	1466	3.36524e-05	2.34992e-05	3282	2.31401e-05	2.07264e-05	NP	3528	-5.06372e-05	2.02843e-05	NP
Right Superior Frontal Gyrus	Right Subcallosal Cortex	2425	1467	3.35967e-05	3.0512e-05	2082	6.57121e-05	2.93109e-05	NP	4981	-0.000104053	2.53637e-05	NP
Right Putamen	Left Parahippocampal Gyrus; posterior division	3363	1468	3.35638e-05	2.31064e-05	3917	3.17174e-06	2.30207e-06	NP	3667	-5.43215e-05	1.8872e-05	NP
Left Putamen	Right Subcallosal Cortex	2456	1469	3.35597e-05	3.58095e-05	1073	0.000127877	3.6508e-05		4470	-7.659e-05	2.97227e-05	NP
Left Frontal Pole	Right Superior Temporal Gyrus; anterior division	4657	1470	3.35396e-05	2.36017e-05	5146	-6.44518e-05	2.24364e-05	NP	4407	-7.46826e-05	2.94062e-05	NP
Left Middle Frontal Gyrus	Right Angular Gyrus	443	1471	3.35259e-05	2.44078e-05	2939	3.39217e-05	1.99988e-05	NP	2831	-3.43131e-05	2.17357e-05	NP
Right Superior Temporal Gyrus; posterior division	Left Temporal Occipital Fusiform Cortex	2749	1472	3.34105e-05	2.44008e-05	644	0.000174659	2.68179e-05		1972	-9.94453e-06	2.24689e-05	NP
Left Frontal Orbital Cortex	Right Central Opercular Cortex	1732	1473	3.33672e-05	3.47434e-05	1826	7.87465e-05	3.65222e-05	NP	2866	-3.53617e-05	2.74862e-05	NP
Left Middle Temporal Gyrus; anterior division	Left Supracalcarine Cortex	5236	1474	3.33005e-05	3.79542e-05	613	0.000180885	2.86699e-05		1892	-6.99155e-06	3.15722e-05	NP
Left Frontal Orbital Cortex	Right Paracingulate Gyrus	427	1475	3.3174e-05	2.50909e-05	3579	1.38288e-05	2.97271e-05	NP	4001	-6.19085e-05	2.85106e-05	NP
Right Hippocampus	Left Inferior Temporal Gyrus; temporooccipital part	2338	1476	3.31504e-05	2.9232e-05	5140	-6.32216e-05	3.69282e-05	NP	1954	-9.2233e-06	2.63581e-05	NP
Left Planum Temporale	Right Planum Temporale	3908	1477	3.31427e-05	3.80533e-05	681	0.000168821	3.84106e-05	C	617	8.10422e-05	4.51838e-05	C
Right Middle Frontal Gyrus	Left Lateral Occipital Cortex; inferior division	149	1478	3.31108e-05	2.57017e-05	1736	8.33016e-05	2.71202e-05	NP	857	5.27347e-05	2.25131e-05
Right Superior Frontal Gyrus	Right Temporal Fusiform Cortex; posterior division	2221	1479	3.30924e-05	2.39197e-05	3901	3.75288e-06	2.81208e-06	NP	2780	-3.29429e-05	2.21279e-05	NP
Left Temporal Fusiform Cortex; posterior division	Left Cingulate Gyrus; anterior division	1589	1480	3.30264e-05	2.94191e-05	3922	3.10373e-06	2.78214e-06	NP	4104	-6.48347e-05	1.84945e-05	NP
Left Cingulate Gyrus; anterior division	Left Planum Temporale	3216	1481	3.28986e-05	4.82689e-05	771	0.0001569	4.09836e-05		2419	-2.40606e-05	3.96907e-05	NP
Right Angular Gyrus	Right Inferior Temporal Gyrus; temporooccipital part	1683	1482	3.2892e-05	3.00776e-05	2297	5.65475e-05	1.84207e-05	NP	1718	-1.17737e-06	2.2658e-05	NP
Left Intracalcarine Cortex	Left Parietal Operculum Cortex	2921	1483	3.28763e-05	3.2769e-05	2443	5.10716e-05	2.50235e-05	NP	2580	-2.7865e-05	3.10846e-05	NP
Left Central Opercular Cortex	Left Heschl's Gyrus (includes H1 and H2)	4611	1484	3.27537e-05	2.62156e-05	3871	4.60023e-06	2.23756e-05	NP	2071	-1.32578e-05	1.80972e-05	NP
Left Frontal Pole	Left Temporal Fusiform Cortex; posterior division	1177	1485	3.262e-05	2.98114e-05	1237	0.000115317	4.30189e-05	C	1163	2.93849e-05	3.28665e-05	C
Right Occipital Pole	Right Frontal Orbital Cortex	311	1486	3.25659e-05	3.54112e-05	837	0.00015165	3.70301e-05		1840	-5.45991e-06	3.15528e-05	NP
Right Lateral Occipital Cortex; inferior division	Right Middle Temporal Gyrus; posterior division	648	1487	3.24565e-05	3.45236e-05	2018	6.86054e-05	3.62828e-05	NP	817	5.6801e-05	3.05369e-05
Left Superior Frontal Gyrus	Right Juxtapositional Lobule Cortex (formerly Supplementary Motor Cortex)	1903	1488	3.24025e-05	2.66985e-05	619	0.000179985	3.54041e-05		1752	-2.49363e-06	1.97135e-06	NP
Right Superior Frontal Gyrus	Left Juxtapositional Lobule Cortex (formerly Supplementary Motor Cortex)	2936	1489	3.23846e-05	3.7209e-05	1333	0.000107909	3.62084e-05		1681	8.81382e-07	2.25806e-06	NP
Right Temporal Occipital Fusiform Cortex	Left Parahippocampal Gyrus; posterior division	3375	1490	3.2258e-05	4.58992e-05	651	0.000174307	2.88356e-05	C	1201	2.6961e-05	4.61064e-05	C
Left Temporal Occipital Fusiform Cortex	Right Pallidum	4445	1491	3.22127e-05	2.87997e-05	2231	5.95059e-05	3.3688e-05	NP	4156	-6.64027e-05	3.1944e-05	NP
Left Postcentral Gyrus	Right Occipital Fusiform Gyrus	1384	1492	3.21573e-05	2.7848e-05	1280	0.000111537	2.82639e-05	C	1330	1.90356e-05	2.44535e-05	C
Left Lateral Occipital Cortex; superior division	Right Parahippocampal Gyrus; anterior division	2147	1493	3.21293e-05	2.65064e-05	1312	0.00010889	2.14745e-05	C	746	6.59012e-05	2.00319e-05	C
Left Pallidum	Right Superior Temporal Gyrus; anterior division	4749	1494	3.20642e-05	2.19892e-05	3414	1.93443e-05	2.02686e-05	NP	2323	-2.13116e-05	1.96713e-05	NP
Right Occipital Pole	Right Thalamus	389	1495	3.20481e-05	3.13753e-05	2862	3.63744e-05	2.88138e-05	NP	1721	-1.23599e-06	3.0905e-06	NP
Left Postcentral Gyrus	Left Superior Frontal Gyrus	72	1496	3.2034e-05	3.52524e-05	232	0.000266708	3.6984e-05	C	423	0.000114214	3.20242e-05	C
Right Cingulate Gyrus; anterior division	Right Heschl's Gyrus (includes H1 and H2)	4775	1497	3.19991e-05	2.62282e-05	386	0.000221664	2.78512e-05		2465	-2.5184e-05	2.32876e-05	NP
Right Putamen	Left Supracalcarine Cortex	5193	1498	3.19983e-05	2.55572e-05	3326	2.20615e-05	2.30169e-05	NP	2381	-2.3082e-05	1.73158e-05	NP
Right Temporal Fusiform Cortex; posterior division	Left Parahippocampal Gyrus; anterior division	2842	1499	3.19441e-05	2.09416e-05	2012	6.9063e-05	3.4319e-05	NP	2725	-3.16281e-05	2.22634e-05	NP
Right Middle Temporal Gyrus; temporooccipital part	Left Accumbens	5088	1500	3.17684e-05	3.09048e-05	1133	0.000123018	3.84772e-05	C	501	9.72045e-05	3.13399e-05	C
Right Lateral Occipital Cortex; superior division	Right Amygdala	3919	1501	3.17063e-05	2.51023e-05	989	0.000134535	2.51194e-05		2327	-2.14542e-05	2.08115e-05	NP
Right Superior Parietal Lobule	Left Caudate	972	1502	3.16343e-05	2.97444e-05	1470	9.87082e-05	2.57944e-05	C	921	4.65155e-05	3.05369e-05	C
Right Frontal Orbital Cortex	Right Inferior Temporal Gyrus; temporooccipital part	1678	1503	3.16226e-05	2.68092e-05	2697	4.14544e-05	2.31621e-05	NP	2279	-1.99215e-05	2.09929e-05	NP
Right Putamen	Right Inferior Frontal Gyrus; pars triangularis	3045	1504	3.15092e-05	1.91382e-05	4632	-2.29883e-05	2.38459e-05	NP	2829	-3.42552e-05	1.81004e-05	NP
Left Postcentral Gyrus	Right Cingulate Gyrus; anterior division	237	1505	3.1472e-05	2.188e-05	5180	-7.13476e-05	1.94546e-05	NP	4574	-8.09466e-05	2.19742e-05	NP
Left Putamen	Right Heschl's Gyrus (includes H1 and H2)	4794	1506	3.13504e-05	2.65983e-05	2135	6.30852e-05	2.51341e-05	NP	3570	-5.1596e-05	2.39878e-05	NP
Right Cuneal Cortex	Left Middle Temporal Gyrus; anterior division	3639	1507	3.1299e-05	3.35539e-05	600	0.000182748	3.51077e-05		2251	-1.90642e-05	3.98379e-05	NP
Left Precentral Gyrus	Right Juxtapositional Lobule Cortex (formerly Supplementary Motor Cortex)	1896	1508	3.12892e-05	3.11984e-05	1512	9.54681e-05	2.80491e-05	C	1248	2.37389e-05	3.36777e-05	C
Right Temporal Occipital Fusiform Cortex	Right Inferior Frontal Gyrus; pars opercularis	2682	1509	3.12517e-05	4.06441e-05	691	0.000167141	4.1469e-05	C	523	9.43677e-05	4.4584e-05	C
Left Inferior Frontal Gyrus; pars opercularis	Right Heschl's Gyrus (includes H1 and H2)	4817	1510	3.12408e-05	2.4982e-05	3721	9.50335e-06	1.63229e-05	NP	3186	-4.29305e-05	2.05355e-05	NP
Right Middle Frontal Gyrus	Right Planum Polare	3754	1511	3.12342e-05	3.19213e-05	2257	5.82288e-05	2.93036e-05	NP	824	5.61339e-05	2.70435e-05
Right Precuneous Cortex	Right Occipital Fusiform Gyrus	1387	1512	3.12231e-05	4.16319e-05	430	0.000212888	3.84201e-05	C	1509	8.80186e-06	3.2791e-05	C
Right Middle Temporal Gyrus; posterior division	Left Middle Temporal Gyrus; temporooccipital part	1866	1513	3.11868e-05	3.65453e-05	800	0.000154594	4.25769e-05	C	1287	2.13037e-05	3.22652e-05	C
Right Precentral Gyrus	Right Heschl's Gyrus (includes H1 and H2)	4757	1514	3.10737e-05	2.6038e-05	2837	3.70542e-05	3.61138e-05	NP	1870	-6.21387e-06	3.06294e-05	NP
Right Lateral Occipital Cortex; inferior division	Right Inferior Temporal Gyrus; posterior division	1008	1515	3.10414e-05	2.41576e-05	2750	3.97299e-05	1.97246e-05	NP	2598	-2.82592e-05	2.28476e-05	NP
Right Occipital Pole	Right Supramarginal Gyrus; anterior division	1964	1516	3.10341e-05	3.4925e-05	801	0.000154553	3.2943e-05	C	951	4.387e-05	3.7113e-05	C
Left Intracalcarine Cortex	Left Middle Temporal Gyrus; anterior division	3641	1517	3.10183e-05	2.75275e-05	2270	5.78689e-05	2.99838e-05	NP	1759	-2.65316e-06	2.71426e-06	NP
Left Insular Cortex	Right Temporal Occipital Fusiform Cortex	1468	1518	3.09854e-05	2.15757e-05	1937	7.32457e-05	2.28571e-05	NP	1263	2.30428e-05	1.65506e-05
Right Lingual Gyrus	Left Inferior Frontal Gyrus; pars opercularis	2036	1519	3.09017e-05	3.07862e-05	4974	-4.24678e-05	2.10005e-05	NP	4337	-7.18955e-05	2.71612e-05	NP
Left Cingulate Gyrus; posterior division	Left Pallidum	4321	1520	3.08907e-05	3.00117e-05	3671	1.12296e-05	2.88439e-05	NP	5041	-0.000109462	3.0058e-05	NP
Left Intracalcarine Cortex	Right Planum Temporale	3899	1521	3.08615e-05	1.89312e-05	4103	-2.35627e-06	2.1099e-06	NP	2247	-1.89717e-05	1.87502e-05	NP
Left Parahippocampal Gyrus; anterior division	Left Cuneal Cortex	3478	1522	3.07245e-05	3.38219e-05	4157	-4.10693e-06	2.84616e-06	NP	1194	2.74116e-05	2.96726e-05
Left Insular Cortex	Right Central Opercular Cortex	1748	1523	3.06929e-05	2.74686e-05	1180	0.000119431	3.14045e-05	C	826	5.55155e-05	3.15551e-05	C
Right Occipital Pole	Left Cingulate Gyrus; anterior division	1551	1524	3.05813e-05	3.52115e-05	1310	0.000108931	3.12535e-05		1593	5.08298e-06	3.09817e-05	NP
Right Middle Temporal Gyrus; anterior division	Left Frontal Operculum Cortex	4270	1525	3.05735e-05	2.36447e-05	3241	2.44494e-05	2.09815e-05	NP	2699	-3.09088e-05	1.83997e-05	NP
Right Middle Temporal Gyrus; posterior division	Right Superior Temporal Gyrus; posterior division	1164	1526	3.05341e-05	2.89273e-05	4999	-4.46639e-05	2.24361e-05	NP	2765	-3.25641e-05	1.86965e-05	NP
Left Parahippocampal Gyrus; posterior division	Right Amygdala	3998	1527	3.03563e-05	3.60881e-05	272	0.000255963	4.68483e-05	C	1173	2.87453e-05	4.13871e-05	C
Left Precuneous Cortex	Right Inferior Temporal Gyrus; temporooccipital part	1672	1528	3.03402e-05	2.78691e-05	2159	6.21613e-05	3.6392e-05	NP	1630	3.52004e-06	3.07019e-06	NP
Right Temporal Occipital Fusiform Cortex	Right Parahippocampal Gyrus; posterior division	4059	1529	3.02681e-05	2.56012e-05	2935	3.40036e-05	2.08655e-05	NP	1648	2.58628e-06	2.16506e-06	NP
Right Inferior Frontal Gyrus; pars opercularis	Left Frontal Operculum Cortex	4259	1530	3.02121e-05	3.29709e-05	991	0.000134176	2.99201e-05		3097	-4.08728e-05	3.30939e-05	NP
Left Cuneal Cortex	Right Supracalcarine Cortex	5033	1531	3.01903e-05	3.35041e-05	1758	8.20115e-05	3.76321e-05	NP	1612	4.34112e-06	3.1514e-06	NP
Left Superior Temporal Gyrus; posterior division	Left Juxtapositional Lobule Cortex (formerly Supplementary Motor Cortex)	2976	1532	3.01528e-05	2.76698e-05	3108	2.90174e-05	2.81485e-05	NP	703	7.01022e-05	2.70704e-05
Left Supramarginal Gyrus; anterior division	Left Planum Polare	4135	1533	3.01129e-05	2.51643e-05	1722	8.40956e-05	3.8253e-05	NP	1903	-7.34001e-06	2.89683e-05	NP
Right Precuneous Cortex	Left Occipital Pole	100	1534	3.00543e-05	3.91572e-05	1051	0.000130311	4.09204e-05	C	898	4.84169e-05	3.76949e-05	C
Left Middle Frontal Gyrus	Right Parahippocampal Gyrus; anterior division	2153	1535	3.00533e-05	3.04092e-05	2052	6.71536e-05	1.88259e-05	NP	2839	-3.46105e-05	2.41561e-05	NP
Left Temporal Fusiform Cortex; posterior division	Left Temporal Occipital Fusiform Cortex	2750	1536	3.00218e-05	2.27483e-05	3441	1.86278e-05	1.59153e-05	NP	4339	-7.19203e-05	1.71763e-05	NP
Right Cingulate Gyrus; anterior division	Right Temporal Fusiform Cortex; posterior division	2233	1537	2.9935e-05	4.13019e-05	1530	9.47805e-05	3.83802e-05		4846	-9.40557e-05	4.22867e-05	NP
Right Middle Temporal Gyrus; temporooccipital part	Right Planum Temporale	3866	1538	2.98999e-05	2.92269e-05	3140	2.78986e-05	2.33528e-05	NP	2275	-1.98659e-05	2.53755e-05	NP
Right Occipital Pole	Left Planum Polare	4106	1539	2.98664e-05	3.04955e-05	2248	5.85689e-05	3.3659e-05	NP	1378	1.59247e-05	3.13877e-05
Left Precentral Gyrus	Right Superior Temporal Gyrus; anterior division	4661	1540	2.97607e-05	3.04196e-05	1193	0.000118636	4.42248e-05		2509	-2.62791e-05	3.44117e-05	NP
Right Superior Frontal Gyrus	Left Cuneal Cortex	3413	1541	2.97551e-05	3.1612e-05	1770	8.15265e-05	3.10898e-05	NP	987	4.14953e-05	3.62851e-05
Left Caudate	Right Temporal Occipital Fusiform Cortex	1475	1542	2.97266e-05	2.92495e-05	4191	-5.75585e-06	2.58018e-05	NP	4703	-8.58018e-05	2.77443e-05	NP
Right Thalamus	Left Planum Temporale	3188	1543	2.97179e-05	4.70692e-05	4451	-1.55957e-05	4.21465e-05	NP	3068	-4.0229e-05	4.36681e-05	NP
Left Hippocampus	Left Supracalcarine Cortex	5203	1544	2.96128e-05	3.09858e-05	4468	-1.6282e-05	2.92815e-05	NP	2003	-1.08031e-05	3.17102e-05	NP
Left Intracalcarine Cortex	Left Accumbens	5121	1545	2.95199e-05	2.32266e-05	3116	2.87353e-05	2.00029e-05	NP	5117	-0.000118484	2.47215e-05	NP
Left Precentral Gyrus	Right Paracingulate Gyrus	411	1546	2.95053e-05	2.64783e-05	406	0.000218062	3.98597e-05	C	827	5.54873e-05	2.61437e-05	C
Right Frontal Orbital Cortex	Left Parahippocampal Gyrus; anterior division	2800	1547	2.95034e-05	2.81733e-05	1998	7.01556e-05	3.46516e-05	NP	3639	-5.32059e-05	2.47758e-05	NP
Right Superior Parietal Lobule	Right Inferior Frontal Gyrus; pars opercularis	2654	1548	2.945e-05	2.17866e-05	4862	-3.4555e-05	2.6919e-05	NP	2569	-2.76432e-05	3.0639e-05	NP
Left Cingulate Gyrus; anterior division	Left Parahippocampal Gyrus; posterior division	3377	1549	2.93795e-05	2.73274e-05	3783	7.16521e-06	2.55698e-05	NP	3645	-5.34528e-05	2.42913e-05	NP
Right Temporal Pole	Left Central Opercular Cortex	1290	1550	2.93426e-05	4.34892e-05	1095	0.000125634	4.04724e-05	C	660	7.56781e-05	3.58682e-05	C
Left Supramarginal Gyrus; posterior division	Left Pallidum	4325	1551	2.9325e-05	4.13237e-05	1669	8.66686e-05	2.95874e-05	NP	429	0.000113255	3.03048e-05
Left Frontal Pole	Right Cingulate Gyrus; anterior division	232	1552	2.91533e-05	2.92968e-05	980	0.00013528	3.70345e-05	C	727	6.77574e-05	3.23822e-05	C
Right Angular Gyrus	Left Intracalcarine Cortex	2515	1553	2.91446e-05	2.31883e-05	3574	1.40211e-05	2.12571e-05	NP	3260	-4.44824e-05	2.56936e-05	NP
Right Precentral Gyrus	Right Occipital Pole	59	1554	2.9143e-05	2.58077e-05	4229	-7.03477e-06	1.98032e-05	NP	1217	2.55614e-05	2.9228e-05
Left Subcallosal Cortex	Right Frontal Operculum Cortex	4546	1555	2.91116e-05	3.02781e-05	4170	-4.88459e-06	2.89115e-06	NP	2259	-1.9442e-05	2.80668e-05	NP
Right Juxtapositional Lobule Cortex (formerly Supplementary Motor Cortex)	Left Cuneal Cortex	3465	1556	2.90839e-05	2.62551e-05	3141	2.78948e-05	2.40369e-05	NP	1622	3.88453e-06	2.0506e-06	NP
Left Precentral Gyrus	Right Frontal Orbital Cortex	305	1557	2.90809e-05	2.53005e-05	2856	3.65833e-05	2.08555e-05	NP	3286	-4.52869e-05	2.06634e-05	NP
Left Paracingulate Gyrus	Left Angular Gyrus	1631	1558	2.90636e-05	3.19711e-05	3147	2.7678e-05	1.94994e-05	NP	3086	-4.07034e-05	2.17935e-05	NP
Left Middle Temporal Gyrus; temporooccipital part	Left Juxtapositional Lobule Cortex (formerly Supplementary Motor Cortex)	2987	1559	2.90436e-05	3.18517e-05	3589	1.34954e-05	2.48258e-05	NP	1058	3.61894e-05	2.78413e-05
Right Precentral Gyrus	Right Angular Gyrus	439	1560	2.89881e-05	3.26907e-05	1696	8.5488e-05	3.03055e-05	NP	5152	-0.000124877	2.40771e-05	NP
Left Temporal Pole	Left Planum Temporale	3176	1561	2.88476e-05	2.94172e-05	3166	2.72157e-05	3.44957e-05	NP	4142	-6.59995e-05	3.0113e-05	NP
Left Middle Frontal Gyrus	Right Frontal Orbital Cortex	308	1562	2.88334e-05	4.17663e-05	2368	5.39034e-05	3.41266e-05	NP	678	7.347e-05	3.4598e-05
Left Middle Temporal Gyrus; posterior division	Left Supracalcarine Cortex	5184	1563	2.8817e-05	2.20054e-05	4914	-3.78631e-05	1.78503e-05	NP	2184	-1.72198e-05	1.76376e-05	NP
Right Lateral Occipital Cortex; inferior division	Left Planum Polare	4113	1564	2.88075e-05	2.54472e-05	1820	7.89149e-05	3.15452e-05	NP	1316	1.9985e-05	2.2386e-05
Left Postcentral Gyrus	Left Hippocampus	1332	1565	2.8683e-05	2.21657e-05	3387	2.02233e-05	2.36602e-05	NP	3096	-4.08687e-05	1.97937e-05	NP
Left Parahippocampal Gyrus; anterior division	Left Middle Temporal Gyrus; anterior division	3645	1566	2.86623e-05	2.898e-05	3049	3.06538e-05	2.34061e-05	NP	3791	-5.74059e-05	2.21721e-05	NP
Left Inferior Temporal Gyrus; posterior division	Left Middle Temporal Gyrus; temporooccipital part	1869	1567	2.86225e-05	2.11752e-05	1289	0.000110725	1.7991e-05	C	1413	1.37906e-05	2.07979e-05	C
Right Temporal Occipital Fusiform Cortex	Right Superior Temporal Gyrus; anterior division	4710	1568	2.86159e-05	2.37686e-05	4122	-2.99935e-06	1.76227e-05	NP	2672	-3.00657e-05	1.74488e-05	NP
Right Temporal Occipital Fusiform Cortex	Right Central Opercular Cortex	1765	1569	2.85959e-05	2.49476e-05	1707	8.46856e-05	2.68037e-05	NP	2353	-2.21362e-05	2.66026e-05	NP
Right Inferior Frontal Gyrus; pars opercularis	Left Parahippocampal Gyrus; posterior division	3394	1570	2.8593e-05	3.03569e-05	622	0.000178956	3.03423e-05	C	1320	1.96651e-05	2.88783e-05	C
Right Hippocampus	Left Inferior Frontal Gyrus; pars triangularis	2616	1571	2.85424e-05	2.54135e-05	2548	4.71123e-05	3.01412e-05	NP	1896	-7.07599e-06	2.77575e-05	NP
Right Temporal Fusiform Cortex; posterior division	Right Cuneal Cortex	2413	1572	2.85256e-05	2.71551e-05	3485	1.71649e-05	2.02851e-05	NP	2344	-2.19323e-05	2.31258e-05	NP
Right Thalamus	Right Putamen	889	1573	2.85076e-05	2.17678e-05	4859	-3.42571e-05	2.14988e-05	NP	4563	-8.05811e-05	2.14636e-05	NP
Right Supramarginal Gyrus; posterior division	Left Heschl's Gyrus (includes H1 and H2)	4592	1574	2.84399e-05	2.36943e-05	2058	6.68512e-05	2.16943e-05	NP	1229	2.49921e-05	2.35475e-05
Right Frontal Pole	Right Occipital Pole	55	1575	2.83554e-05	3.099e-05	2947	3.36752e-05	2.83358e-05	NP	2563	-2.75943e-05	3.03981e-05	NP
Left Cingulate Gyrus; posterior division	Right Intracalcarine Cortex	2123	1576	2.83375e-05	3.12123e-05	264	0.000257278	3.37962e-05		2665	-2.99355e-05	2.67152e-05	NP

## Sheet: connectivity minSC
HO_A	HO_B	Label	Harm_int			No_harm				Harm_est
			Position	Values	SD	Position	Values	SD	C/NP	Position	Values	SD	C/NP
Right Paracingulate Gyrus	Left Middle Temporal Gyrus; anterior division	3599	1	0.000480374	6.97526e-05	4	0.000496799	7.92499e-05	C	2	0.000481748	7.19479e-05	C
Left Precuneous Cortex	Right Middle Temporal Gyrus; anterior division	3505	2	0.000421554	6.38809e-05	22	0.000322575	7.28259e-05	C	3	0.000464226	6.61614e-05	C
Left Postcentral Gyrus	Left Superior Temporal Gyrus; posterior division	1231	3	0.000411217	7.70386e-05	1	0.000679925	8.53533e-05	C	10	0.0003849	7.27113e-05	C
Right Postcentral Gyrus	Left Superior Temporal Gyrus; posterior division	1232	4	0.000401538	7.56854e-05	2	0.000601056	8.89538e-05	C	25	0.000334844	6.94255e-05	C
Left Inferior Temporal Gyrus; temporooccipital part	Left Planum Polare	4163	5	0.000365453	6.67435e-05	42	0.00025068	5.8312e-05	C	4	0.000461735	6.57487e-05	C
Right Precuneous Cortex	Right Middle Temporal Gyrus; anterior division	3495	6	0.000349359	6.42554e-05	71	0.000214634	6.84332e-05	C	22	0.000342899	6.88092e-05	C
Right Superior Parietal Lobule	Right Central Opercular Cortex	1737	7	0.000349323	5.54328e-05	7	0.000408971	5.47382e-05	C	9	0.000415863	5.31472e-05	C
Right Postcentral Gyrus	Right Paracingulate Gyrus	413	8	0.000347014	5.49112e-05	5	0.000476763	6.1938e-05	C	5	0.000434309	5.81821e-05	C
Left Superior Temporal Gyrus; posterior division	Left Heschl's Gyrus (includes H1 and H2)	4610	9	0.000342745	6.65376e-05	8	0.000385182	6.35622e-05	C	1	0.00052342	6.01516e-05	C
Left Precuneous Cortex	Left Intracalcarine Cortex	2504	10	0.000337121	6.60522e-05	26	0.000302876	6.76855e-05	C	6	0.000423605	6.1643e-05	C
Right Frontal Orbital Cortex	Right Hippocampus	1795	11	0.000335647	5.68765e-05	60	0.000220969	5.78506e-05	C	7	0.000421802	5.67783e-05	C
Left Frontal Orbital Cortex	Left Middle Temporal Gyrus; posterior division	549	12	0.000329615	6.12181e-05	15	0.000344291	6.52322e-05	C	23	0.00034255	6.33075e-05	C
Right Superior Temporal Gyrus; posterior division	Right Planum Temporale	3876	13	0.000328219	7.03522e-05	106	0.000186987	6.21539e-05	C	21	0.000344007	6.81776e-05	C
Right Superior Parietal Lobule	Left Putamen	846	14	0.000324285	5.80618e-05	107	0.000186014	4.92532e-05	C	15	0.000371648	5.6457e-05	C
Right Frontal Orbital Cortex	Left Angular Gyrus	1621	15	0.00032362	6.35246e-05	67	0.000216375	5.89187e-05	C	11	0.00038221	6.69174e-05	C
Left Middle Temporal Gyrus; anterior division	Right Planum Polare	3826	16	0.000323475	6.64609e-05	108	0.000184724	6.96262e-05	C	45	0.000265554	6.52376e-05	C
Left Angular Gyrus	Right Middle Temporal Gyrus; anterior division	3543	17	0.000320344	5.9785e-05	56	0.000224835	6.48259e-05	C	20	0.000350538	6.7923e-05	C
Right Angular Gyrus	Left Frontal Operculum Cortex	4216	18	0.000292512	6.07189e-05	6	0.000422875	6.47831e-05	C	16	0.000371509	6.12839e-05	C
Right Middle Temporal Gyrus; anterior division	Left Superior Temporal Gyrus; anterior division	4935	19	0.000289967	5.85985e-05	27	0.000296775	5.8397e-05	C	8	0.00041938	5.82365e-05	C
Left Planum Polare	Left Heschl's Gyrus (includes H1 and H2)	4651	20	0.00028687	5.7334e-05	45	0.000242292	6.51517e-05	C	36	0.000282962	5.78824e-05	C
Left Temporal Pole	Right Paracingulate Gyrus	422	21	0.000284354	7.01683e-05	91	0.000197862	6.96439e-05	C	38	0.000276606	5.9841e-05	C
Right Paracingulate Gyrus	Right Cuneal Cortex	2375	22	0.000279595	6.29395e-05	37	0.000264548	6.13681e-05	C	71	0.000236057	6.22296e-05	C
Left Inferior Frontal Gyrus; pars triangularis	Right Planum Polare	3813	23	0.00027324	6.20086e-05	340	0.000105304	5.45588e-05	C	48	0.000261156	6.22185e-05	C
Right Superior Parietal Lobule	Left Parietal Operculum Cortex	2876	24	0.000267095	5.16157e-05	13	0.000348546	5.48673e-05	C	33	0.000300203	5.26181e-05	C
Right Inferior Frontal Gyrus; pars opercularis	Left Cuneal Cortex	3476	25	0.000262185	5.63849e-05	47	0.000240847	6.43334e-05	C	24	0.000337267	5.88621e-05	C
Left Thalamus	Right Superior Parietal Lobule	348	26	0.000259876	5.91561e-05	441	8.3505e-05	5.43189e-05	C	90	0.000222168	5.98795e-05	C
Right Thalamus	Left Middle Temporal Gyrus; temporooccipital part	1858	27	0.000258405	6.24805e-05	130	0.000176747	6.30281e-05	C	52	0.000256539	6.41829e-05	C
Right Postcentral Gyrus	Left Juxtapositional Lobule Cortex (formerly Supplementary Motor Cortex)	2933	28	0.000257663	5.47665e-05	32	0.000282382	5.65014e-05	C	17	0.000366133	6.18986e-05	C
Left Middle Temporal Gyrus; posterior division	Left Temporal Occipital Fusiform Cortex	2734	29	0.000254431	6.13231e-05	43	0.000245407	7.41651e-05	C	104	0.000212879	6.18944e-05	C
Right Postcentral Gyrus	Left Paracingulate Gyrus	602	30	0.000251551	5.58909e-05	14	0.000344301	6.65199e-05	C	13	0.000374655	5.78503e-05	C
Right Occipital Fusiform Gyrus	Right Amygdala	3969	31	0.000251	5.66873e-05	36	0.000268137	6.99746e-05	C	14	0.000374568	6.00032e-05	C
Right Thalamus	Right Middle Temporal Gyrus; temporooccipital part	731	32	0.000250803	6.27094e-05	64	0.000218069	6.18464e-05	C	112	0.0002079	5.87228e-05	C
Left Postcentral Gyrus	Left Juxtapositional Lobule Cortex (formerly Supplementary Motor Cortex)	2932	33	0.000249778	5.54207e-05	433	8.5185e-05	4.36408e-05	C	27	0.00032383	6.12697e-05	C
Left Lingual Gyrus	Right Inferior Frontal Gyrus; pars opercularis	2655	34	0.000249733	5.83776e-05	193	0.000149975	6.23332e-05	C	29	0.000317327	5.51178e-05	C
Right Frontal Orbital Cortex	Left Supramarginal Gyrus; posterior division	1106	35	0.000249125	5.99369e-05	113	0.000182983	5.82561e-05	C	37	0.000279519	5.51735e-05	C
Left Temporal Occipital Fusiform Cortex	Left Middle Temporal Gyrus; anterior division	3644	36	0.000249039	5.60022e-05	272	0.000124742	5.82958e-05	C	111	0.000208981	5.70556e-05	C
Left Supramarginal Gyrus; anterior division	Left Superior Temporal Gyrus; anterior division	4891	37	0.000246958	6.03808e-05	34	0.000275449	6.9583e-05	C	26	0.000328774	6.39891e-05	C
Left Precuneous Cortex	Left Lingual Gyrus	370	38	0.000242105	6.34532e-05	50	0.000234215	6.97943e-05	C	60	0.000248603	6.28752e-05	C
Left Temporal Pole	Right Superior Temporal Gyrus; anterior division	4672	39	0.000241055	6.03978e-05	9	0.000384796	6.82937e-05	C	82	0.000226612	5.93696e-05	C
Left Inferior Temporal Gyrus; temporooccipital part	Right Parietal Operculum Cortex	3149	40	0.000240844	5.48597e-05	30	0.000284519	5.83031e-05	C	58	0.000251826	5.23946e-05	C
Left Temporal Pole	Left Lateral Occipital Cortex; inferior division	152	41	0.000240775	6.37139e-05	110	0.000184488	6.64588e-05	C	42	0.000270789	5.15891e-05	C
Right Paracingulate Gyrus	Right Middle Temporal Gyrus; anterior division	3515	42	0.000239276	6.05647e-05	81	0.000208747	6.75772e-05	C	68	0.000240076	5.80451e-05	C
Right Middle Temporal Gyrus; anterior division	Right Amygdala	4000	43	0.000239259	5.87748e-05	20	0.000323889	6.6248e-05	C	61	0.000247139	5.98201e-05	C
Left Occipital Fusiform Gyrus	Left Subcallosal Cortex	3295	44	0.000236958	6.62718e-05	98	0.000193456	6.27164e-05	C	44	0.000265946	6.3418e-05	C
Left Parietal Operculum Cortex	Left Superior Temporal Gyrus; anterior division	4927	45	0.000234275	5.93591e-05	21	0.000322601	6.09027e-05	C	57	0.0002537	5.47807e-05	C
Right Central Opercular Cortex	Right Planum Polare	3800	46	0.000233216	6.26277e-05	298	0.000117059	4.63773e-05	C	53	0.000255848	6.07006e-05	C
Right Frontal Orbital Cortex	Left Middle Temporal Gyrus; temporooccipital part	1855	47	0.000229314	6.26753e-05	10	0.000378536	5.74261e-05	C	12	0.000380329	5.39477e-05	C
Right Middle Frontal Gyrus	Left Middle Temporal Gyrus; temporooccipital part	1843	48	0.000228388	5.76699e-05	17	0.000337364	6.7344e-05	C	18	0.000363539	5.87319e-05	C
Right Lateral Occipital Cortex; superior division	Right Inferior Frontal Gyrus; pars opercularis	2631	49	0.000226859	4.91769e-05	82	0.000207647	5.30127e-05	C	128	0.00019817	5.25549e-05	C
Left Superior Temporal Gyrus; posterior division	Left Planum Temporale	3210	50	0.000224914	6.00232e-05	23	0.000317532	5.90711e-05	C	19	0.000355452	6.2152e-05	C
Left Superior Temporal Gyrus; posterior division	Right Inferior Frontal Gyrus; pars triangularis	3053	51	0.000222842	5.64409e-05	260	0.000127902	6.54774e-05	C	230	0.000151637	5.54939e-05	C
Left Temporal Fusiform Cortex; posterior division	Left Juxtapositional Lobule Cortex (formerly Supplementary Motor Cortex)	2975	52	0.0002221	5.53875e-05	213	0.000143625	5.70189e-05	C	100	0.000215577	5.45005e-05	C
Right Inferior Frontal Gyrus; pars opercularis	Left Planum Polare	4168	53	0.000218919	5.72358e-05	105	0.000187122	6.5445e-05	C	91	0.000221481	5.48128e-05	C
Left Occipital Pole	Right Insular Cortex	575	54	0.000217317	5.57044e-05	410	8.88793e-05	6.60225e-05	C	80	0.000227641	6.35328e-05	C
Left Postcentral Gyrus	Left Superior Temporal Gyrus; anterior division	4857	55	0.00021634	6.69975e-05	18	0.000336814	8.06755e-05	C	35	0.000290404	6.60356e-05	C
Left Planum Temporale	Right Frontal Operculum Cortex	4545	56	0.000215797	5.93921e-05	261	0.000127601	5.3591e-05	C	65	0.000243661	5.5972e-05	C
Left Angular Gyrus	Right Inferior Frontal Gyrus; pars triangularis	3060	57	0.000215152	5.86123e-05	75	0.000212926	5.79066e-05	C	32	0.000302877	6.20805e-05	C
Left Thalamus	Right Supramarginal Gyrus; anterior division	1976	58	0.000213409	5.58588e-05	726	4.80164e-05	5.38696e-05	C	164	0.000178139	6.58634e-05	C
Left Frontal Orbital Cortex	Right Middle Temporal Gyrus; posterior division	651	59	0.000212134	5.56967e-05	55	0.000227056	7.0354e-05	C	79	0.000227978	5.7363e-05	C
Right Middle Frontal Gyrus	Left Angular Gyrus	1609	60	0.000211428	5.83702e-05	103	0.000187669	5.50182e-05	C	64	0.000244052	5.73368e-05	C
Right Temporal Fusiform Cortex; posterior division	Right Parietal Operculum Cortex	3148	61	0.000210523	5.69998e-05	44	0.000245061	5.84652e-05	C	97	0.000217408	5.89316e-05	C
Left Lateral Occipital Cortex; inferior division	Right Amygdala	3933	62	0.000209537	5.71611e-05	135	0.000174426	5.58913e-05	C	96	0.00021745	5.1873e-05	C
Left Postcentral Gyrus	Left Angular Gyrus	1602	63	0.000207446	5.36418e-05	186	0.000153181	5.00515e-05	C	34	0.000298711	4.91143e-05	C
Right Middle Temporal Gyrus; anterior division	Right Superior Temporal Gyrus; anterior division	4740	64	0.000207334	5.02403e-05	321	0.000110781	6.18021e-05	C	115	0.000205159	5.8074e-05	C
Left Temporal Pole	Left Paracingulate Gyrus	611	65	0.000204314	5.60028e-05	374	9.5447e-05	5.22718e-05	C	145	0.000186829	5.88915e-05	C
Right Inferior Frontal Gyrus; pars triangularis	Right Frontal Operculum Cortex	4543	66	0.000203962	5.78053e-05	142	0.00017223	5.60212e-05	C	40	0.000274776	6.13542e-05	C
Right Precuneous Cortex	Right Planum Polare	3750	67	0.000203537	5.21569e-05	116	0.000182615	5.51509e-05	C	85	0.000225023	6.40408e-05	C
Right Precentral Gyrus	Left Juxtapositional Lobule Cortex (formerly Supplementary Motor Cortex)	2930	68	0.000201719	5.49109e-05	114	0.00018272	4.71419e-05	C	30	0.000307029	5.00208e-05	C
Right Precentral Gyrus	Left Middle Frontal Gyrus	32	69	0.00020089	5.32021e-05	38	0.000264204	5.40939e-05	C	31	0.000306269	5.14774e-05	C
Left Superior Parietal Lobule	Left Supramarginal Gyrus; posterior division	1112	70	0.000199671	6.06442e-05	24	0.000314343	5.85049e-05	C	147	0.000186545	5.42665e-05	C
Right Middle Temporal Gyrus; posterior division	Right Subcallosal Cortex	2451	71	0.000198193	5.68357e-05	25	0.000307662	6.05723e-05	C	70	0.000237057	5.2696e-05	C
Right Frontal Orbital Cortex	Right Middle Temporal Gyrus; anterior division	3511	72	0.0001968	5.47478e-05	121	0.000181135	5.26052e-05	C	162	0.000179266	5.40306e-05	C
Left Subcallosal Cortex	Right Supracalcarine Cortex	5031	73	0.000192831	4.94461e-05	268	0.000125958	5.11183e-05	C	59	0.00025176	5.54811e-05	C
Right Occipital Fusiform Gyrus	Left Temporal Occipital Fusiform Cortex	2754	74	0.000192161	6.10673e-05	58	0.000223238	6.47186e-05	C	219	0.00015418	6.16091e-05	C
Left Supramarginal Gyrus; posterior division	Left Inferior Frontal Gyrus; pars triangularis	2603	75	0.000191853	6.68797e-05	112	0.000183296	6.47035e-05	C	141	0.000188656	6.4929e-05	C
Right Superior Frontal Gyrus	Left Intracalcarine Cortex	2495	76	0.000189481	4.8647e-05	57	0.000223296	5.03918e-05	C	69	0.000239514	4.90309e-05	C
Right Heschl's Gyrus (includes H1 and H2)	Left Superior Temporal Gyrus; anterior division	4949	77	0.000189278	5.76939e-05	39	0.000262097	5.77167e-05	C	47	0.000262565	5.52602e-05	C
Right Postcentral Gyrus	Left Angular Gyrus	1603	78	0.000188229	5.72066e-05	62	0.000219668	5.9188e-05	C	43	0.00027055	5.5468e-05	C
Right Juxtapositional Lobule Cortex (formerly Supplementary Motor Cortex)	Right Inferior Frontal Gyrus; pars opercularis	2690	79	0.000185789	5.57562e-05	109	0.000184716	5.54846e-05	C	109	0.000210994	5.38045e-05	C
Left Precuneous Cortex	Left Heschl's Gyrus (includes H1 and H2)	4579	80	0.000182328	5.15171e-05	11	0.000358323	5.7374e-05	C	77	0.00022865	5.78491e-05	C
Left Middle Frontal Gyrus	Right Paracingulate Gyrus	414	81	0.000181717	4.86581e-05	29	0.000288851	6.0923e-05	C	46	0.000263721	5.3638e-05	C
Right Precentral Gyrus	Left Supramarginal Gyrus; posterior division	1085	82	0.000179898	5.13395e-05	95	0.000195546	5.43462e-05	C	151	0.000182882	5.29385e-05	C
Left Cingulate Gyrus; posterior division	Right Middle Temporal Gyrus; anterior division	3529	83	0.00017906	5.39945e-05	214	0.000143577	5.6608e-05	C	148	0.00018619	5.90055e-05	C
Right Inferior Frontal Gyrus; pars triangularis	Left Subcallosal Cortex	3318	84	0.000177345	6.33606e-05	3	0.000512795	7.44141e-05	C	28	0.000320024	5.9681e-05	C
Left Precuneous Cortex	Right Superior Temporal Gyrus; posterior division	1147	85	0.000176675	5.5408e-05	16	0.000338742	6.19012e-05	C	107	0.000211126	5.7618e-05	C
Left Superior Temporal Gyrus; posterior division	Right Inferior Frontal Gyrus; pars opercularis	2678	86	0.000176088	5.73494e-05	320	0.000110787	5.91855e-05	C	196	0.000164926	5.79219e-05	C
Left Postcentral Gyrus	Right Thalamus	384	87	0.000174155	6.86807e-05	342	0.000104993	6.72699e-05	C	92	0.000221071	6.38457e-05	C
Right Temporal Pole	Left Paracingulate Gyrus	610	88	0.000173765	6.30952e-05	174	0.000158012	6.08417e-05	C	78	0.000228616	5.7956e-05	C
Right Lateral Occipital Cortex; superior division	Left Middle Frontal Gyrus	31	89	0.000172697	5.23206e-05	41	0.000252856	4.5373e-05	C	67	0.000241831	4.78724e-05	C
Right Cuneal Cortex	Right Middle Temporal Gyrus; anterior division	3555	90	0.00017239	5.83574e-05	88	0.000200335	5.87748e-05	C	54	0.000254841	6.18199e-05	C
Right Thalamus	Left Pallidum	4306	91	0.000172211	5.30849e-05	225	0.000138765	4.69592e-05	C	149	0.000184143	5.35236e-05	C
Left Frontal Orbital Cortex	Right Inferior Frontal Gyrus; pars triangularis	3024	92	0.000171455	5.12055e-05	61	0.000219962	6.67074e-05	C	117	0.000204332	5.25454e-05	C
Right Central Opercular Cortex	Right Superior Temporal Gyrus; anterior division	4715	93	0.000171054	5.49991e-05	891	3.57475e-05	3.94531e-05	C	290	0.000131044	5.25236e-05	C
Right Middle Temporal Gyrus; posterior division	Left Inferior Temporal Gyrus; temporooccipital part	2314	94	0.000170822	5.99215e-05	73	0.000213613	5.23851e-05	C	62	0.000245822	5.3191e-05	C
Left Superior Parietal Lobule	Right Central Opercular Cortex	1742	95	0.000170822	4.47674e-05	93	0.000197306	4.37844e-05	C	87	0.000224249	4.47418e-05	C
Right Middle Frontal Gyrus	Right Putamen	874	96	0.000170627	5.39437e-05	83	0.000207323	5.56073e-05	C	113	0.000206254	4.9839e-05	C
Left Precentral Gyrus	Left Subcallosal Cortex	3245	97	0.000170541	4.87986e-05	190	0.000151493	4.87689e-05	C	98	0.000216991	4.97271e-05	C
Left Supramarginal Gyrus; posterior division	Right Inferior Frontal Gyrus; pars triangularis	3050	98	0.000170481	6.27676e-05	229	0.000136495	5.83738e-05	C	191	0.000166699	5.82203e-05	C
Left Precentral Gyrus	Left Temporal Fusiform Cortex; posterior division	1181	99	0.000170284	5.01988e-05	589	5.96307e-05	4.98375e-05	C	106	0.000211307	4.60609e-05	C
Right Cingulate Gyrus; anterior division	Right Cuneal Cortex	2368	100	0.000169138	5.24675e-05	159	0.000162782	5.79851e-05	C	586	7.95154e-05	5.69175e-05	C
Left Insular Cortex	Right Inferior Frontal Gyrus; pars triangularis	3040	101	0.000168623	6.46151e-05	74	0.000213226	5.34173e-05	C	101	0.000214678	6.24777e-05	C
Left Middle Frontal Gyrus	Left Middle Temporal Gyrus; anterior division	3578	102	0.000168504	6.00924e-05	153	0.000165292	6.24802e-05	C	73	0.000230715	6.22972e-05	C
Left Hippocampus	Left Amygdala	3707	103	0.000167993	5.25676e-05	79	0.000211056	5.09437e-05	C	94	0.000219917	5.15586e-05	C
Right Precuneous Cortex	Left Temporal Pole	129	104	0.00016693	5.61133e-05	59	0.000222239	5.83257e-05	C	74	0.000230271	6.285e-05	C
Right Temporal Pole	Left Lateral Occipital Cortex; inferior division	151	105	0.000165467	5.08451e-05	377	9.45991e-05	4.78625e-05	C	155	0.000182082	4.54025e-05	C
Right Middle Temporal Gyrus; posterior division	Left Angular Gyrus	1632	106	0.000164506	5.97242e-05	262	0.000127072	5.86094e-05	C	116	0.00020513	5.62169e-05	C
Left Frontal Operculum Cortex	Left Accumbens	5142	107	0.000164273	5.81382e-05	157	0.000163825	6.67122e-05	C	136	0.000192078	5.42842e-05	C
Left Frontal Pole	Left Superior Parietal Lobule	466	108	0.000163148	4.98845e-05	76	0.000212217	4.9505e-05	C	86	0.000224921	4.85826e-05	C
Right Lateral Occipital Cortex; superior division	Right Juxtapositional Lobule Cortex (formerly Supplementary Motor Cortex)	1894	109	0.000162611	5.19557e-05	175	0.000157842	5.41e-05	C	56	0.000253735	5.1424e-05	C
Left Frontal Pole	Left Lingual Gyrus	352	110	0.000161531	5.63458e-05	622	5.54952e-05	5.34065e-05	C	426	0.000103013	5.67227e-05	C
Right Temporal Pole	Right Pallidum	4386	111	0.000160458	5.46506e-05	78	0.000211887	4.59807e-05	C	66	0.000243588	5.84537e-05	C
Right Angular Gyrus	Left Supramarginal Gyrus; posterior division	1111	112	0.000160328	5.39162e-05	227	0.000137776	5.30925e-05	C	312	0.000125648	4.95463e-05	C
Left Occipital Pole	Left Subcallosal Cortex	3254	113	0.000160255	6.24198e-05	188	0.000152839	6.24487e-05	C	63	0.000244514	6.01258e-05	C
Left Superior Parietal Lobule	Left Superior Temporal Gyrus; posterior division	1256	114	0.000160063	6.05447e-05	136	0.000174381	7.18996e-05	C	305	0.000127415	5.85342e-05	C
Right Paracingulate Gyrus	Left Middle Temporal Gyrus; posterior division	557	115	0.000159865	5.33073e-05	419	8.73791e-05	5.16947e-05	C	250	0.000143658	5.55849e-05	C
Left Frontal Pole	Left Middle Temporal Gyrus; anterior division	3571	116	0.000157423	5.33718e-05	552	6.55905e-05	6.03696e-05	C	190	0.000167073	6.14006e-05	C
Left Middle Frontal Gyrus	Right Middle Temporal Gyrus; temporooccipital part	711	117	0.000157225	5.59169e-05	251	0.000130264	5.4742e-05	C	379	0.000111687	5.28363e-05	C
Left Lateral Occipital Cortex; superior division	Right Inferior Frontal Gyrus; pars opercularis	2630	118	0.000156254	5.25205e-05	301	0.000116142	5.47604e-05	C	127	0.000198715	4.49355e-05	C
Right Cingulate Gyrus; anterior division	Left Cuneal Cortex	3425	119	0.000155146	4.92534e-05	96	0.000194443	5.9175e-05	C	156	0.000181748	5.24592e-05	C
Right Frontal Pole	Left Temporal Pole	120	120	0.000153836	5.60261e-05	238	0.000134088	6.53085e-05	C	241	0.000147242	5.16483e-05	C
Left Middle Temporal Gyrus; temporooccipital part	Left Superior Temporal Gyrus; anterior division	4912	121	0.000153771	5.77653e-05	100	0.00019219	5.83751e-05	C	114	0.000205869	5.36346e-05	C
Left Occipital Pole	Right Central Opercular Cortex	1725	122	0.000153469	5.5875e-05	172	0.000158213	6.11032e-05	C	293	0.00013086	5.92316e-05	C
Right Middle Temporal Gyrus; temporooccipital part	Right Parahippocampal Gyrus; posterior division	4043	123	0.000152771	6.04691e-05	35	0.000273812	6.45631e-05	C	120	0.000203798	5.90679e-05	C
Right Postcentral Gyrus	Right Middle Temporal Gyrus; posterior division	637	124	0.000151978	5.44699e-05	133	0.000175	5.3273e-05	C	95	0.00021962	5.1304e-05	C
Right Frontal Pole	Left Accumbens	5050	125	0.000151674	6.05905e-05	414	8.76925e-05	5.09821e-05	C	108	0.000211068	5.34347e-05	C
Right Insular Cortex	Left Subcallosal Cortex	3274	126	0.00015054	5.34673e-05	617	5.61387e-05	4.68189e-05	C	177	0.000172129	5.36644e-05	C
Right Hippocampus	Right Inferior Frontal Gyrus; pars triangularis	3063	127	0.000150411	4.98291e-05	529	6.8842e-05	5.0015e-05	C	209	0.000158615	5.0335e-05	C
Left Frontal Pole	Left Inferior Temporal Gyrus; temporooccipital part	2279	128	0.000150261	4.49856e-05	249	0.000130806	5.12418e-05	C	299	0.000129333	4.75744e-05	C
Left Precuneous Cortex	Left Putamen	839	129	0.000149884	5.5776e-05	199	0.000148438	5.03244e-05	C	282	0.00013308	5.74054e-05	C
Left Temporal Pole	Right Planum Polare	3757	130	0.000149844	5.7094e-05	151	0.000166419	5.99797e-05	C	253	0.000142413	5.08594e-05	C
Right Superior Frontal Gyrus	Right Supracalcarine Cortex	4960	131	0.00014895	4.51216e-05	154	0.000165201	3.87686e-05	C	172	0.000173295	4.52292e-05	C
Right Central Opercular Cortex	Right Subcallosal Cortex	2474	132	0.000148818	5.27471e-05	99	0.000193119	5.88196e-05	C	265	0.000137673	5.11799e-05	C
Right Temporal Pole	Left Temporal Occipital Fusiform Cortex	2716	133	0.000148748	4.701e-05	685	5.04511e-05	4.79715e-05	C	252	0.000142484	4.65056e-05	C
Right Thalamus	Left Superior Temporal Gyrus; posterior division	1253	134	0.000148561	6.4757e-05	477	7.80119e-05	6.53716e-05	C	289	0.000131104	6.81648e-05	C
Right Thalamus	Left Inferior Frontal Gyrus; pars opercularis	2044	135	0.000148479	5.40102e-05	282	0.000121674	5.19072e-05	C	168	0.000176697	5.2567e-05	C
Left Postcentral Gyrus	Right Inferior Frontal Gyrus; pars opercularis	2634	136	0.000148193	5.21684e-05	626	5.52533e-05	5.04126e-05	C	229	0.000151979	5.33035e-05	C
Left Inferior Frontal Gyrus; pars triangularis	Right Frontal Operculum Cortex	4537	137	0.000148177	5.23576e-05	242	0.000132829	4.98277e-05	C	99	0.000216575	5.34877e-05	C
Left Frontal Pole	Right Superior Parietal Lobule	326	138	0.000147471	4.863e-05	163	0.000161514	4.28929e-05	C	50	0.000260031	4.70831e-05	C
Left Hippocampus	Left Angular Gyrus	1648	139	0.000146742	5.95574e-05	68	0.00021585	6.21314e-05	C	93	0.000221059	5.15489e-05	C
Left Juxtapositional Lobule Cortex (formerly Supplementary Motor Cortex)	Right Middle Temporal Gyrus; anterior division	3563	140	0.000145951	5.26594e-05	179	0.000157257	5.4876e-05	C	121	0.000202438	4.9451e-05	C
Left Middle Temporal Gyrus; temporooccipital part	Right Amygdala	3977	141	0.000145855	5.65823e-05	97	0.000194426	5.94676e-05	C	49	0.000260398	5.42243e-05	C
Left Postcentral Gyrus	Right Subcallosal Cortex	2421	142	0.000145831	5.00694e-05	220	0.00014209	4.79445e-05	C	178	0.000172111	4.92541e-05	C
Right Superior Parietal Lobule	Left Subcallosal Cortex	3266	143	0.000145699	4.54882e-05	169	0.00015911	5.28049e-05	C	133	0.000195799	4.86056e-05	C
Left Superior Frontal Gyrus	Right Superior Parietal Lobule	337	144	0.000144886	4.7731e-05	333	0.000106762	4.10796e-05	C	51	0.000256888	4.96971e-05	C
Left Temporal Fusiform Cortex; posterior division	Left Angular Gyrus	1645	145	0.00014467	4.77976e-05	148	0.000167879	4.93852e-05	C	123	0.000201107	4.95139e-05	C
Left Inferior Frontal Gyrus; pars opercularis	Left Cuneal Cortex	3467	146	0.000144583	4.72014e-05	118	0.000182463	6.23054e-05	C	179	0.000171581	5.24841e-05	C
Left Cingulate Gyrus; posterior division	Left Occipital Fusiform Gyrus	1528	147	0.000142561	5.57457e-05	28	0.00029228	6.72534e-05	C	259	0.000138931	5.289e-05	C
Left Middle Temporal Gyrus; posterior division	Right Planum Polare	3774	148	0.000141412	5.25261e-05	1624	-3.39025e-07	5.1398e-05	NP	609	7.63298e-05	5.78216e-05
Left Thalamus	Left Inferior Frontal Gyrus; pars triangularis	2579	149	0.000141115	5.66106e-05	443	8.32692e-05	5.49088e-05	C	217	0.000154734	5.29774e-05	C
Right Subcallosal Cortex	Right Parietal Operculum Cortex	3151	150	0.000140235	5.23047e-05	1621	-2.37182e-07	4.89297e-05	NP	346	0.000118714	5.4869e-05
Left Hippocampus	Left Middle Temporal Gyrus; temporooccipital part	1882	151	0.000139994	6.18421e-05	146	0.000169367	6.82016e-05	C	226	0.000152614	6.64004e-05	C
Right Inferior Temporal Gyrus; temporooccipital part	Right Temporal Fusiform Cortex; posterior division	2269	152	0.000139536	5.57532e-05	702	4.91403e-05	5.32933e-05	C	309	0.000126443	4.98654e-05	C
Left Lateral Occipital Cortex; inferior division	Left Middle Temporal Gyrus; anterior division	3587	153	0.000139259	5.76341e-05	339	0.000105417	6.18184e-05	C	158	0.000180149	5.32479e-05	C
Right Amygdala	Right Frontal Operculum Cortex	4554	154	0.000138867	4.81001e-05	1608	8.44963e-08	4.05307e-05	NP	134	0.000194741	4.95818e-05
Left Paracingulate Gyrus	Left Superior Temporal Gyrus; anterior division	4886	155	0.000137346	5.33436e-05	322	0.000110302	6.121e-05	C	102	0.000213512	5.13658e-05	C
Right Temporal Pole	Right Paracingulate Gyrus	421	156	0.000137086	6.06177e-05	132	0.000175725	5.20425e-05	C	119	0.000203995	5.57073e-05	C
Right Precentral Gyrus	Left Parietal Operculum Cortex	2854	157	0.000136176	5.3708e-05	40	0.00025297	5.82168e-05	C	72	0.000235519	4.82098e-05	C
Right Middle Temporal Gyrus; temporooccipital part	Right Hippocampus	1808	158	0.000135813	5.44987e-05	823	4.05364e-05	4.86352e-05	C	227	0.000152312	5.07335e-05	C
Left Frontal Pole	Right Occipital Fusiform Gyrus	1379	159	0.000135009	6.31298e-05	349	0.000102784	5.98092e-05	C	144	0.000187067	6.32356e-05	C
Left Precuneous Cortex	Right Lingual Gyrus	209	160	0.000133135	4.85755e-05	147	0.000168185	6.37792e-05	C	142	0.000188471	5.1905e-05	C
Left Temporal Pole	Left Temporal Occipital Fusiform Cortex	2717	161	0.000132769	5.28472e-05	580	6.14288e-05	5.78586e-05	C	210	0.000157619	4.9052e-05	C
Right Superior Temporal Gyrus; posterior division	Right Frontal Operculum Cortex	4513	162	0.000132755	5.62913e-05	310	0.000112726	5.47434e-05	C	173	0.000173105	4.94433e-05	C
Right Lateral Occipital Cortex; inferior division	Left Supramarginal Gyrus; anterior division	798	163	0.00013262	4.73508e-05	312	0.000111943	4.48878e-05	C	41	0.000270915	4.5879e-05	C
Left Middle Frontal Gyrus	Right Temporal Pole	113	164	0.000132612	5.11329e-05	731	4.76168e-05	6.23443e-05	C	206	0.000160339	4.81734e-05	C
Left Cingulate Gyrus; posterior division	Right Amygdala	3959	165	0.000131933	4.24847e-05	285	0.000120878	4.51503e-05	C	167	0.000176744	4.27291e-05	C
Left Lateral Occipital Cortex; inferior division	Left Cingulate Gyrus; posterior division	920	166	0.000131677	5.7932e-05	239	0.00013337	5.07436e-05	C	174	0.000173057	5.23338e-05	C
Right Parietal Operculum Cortex	Right Parahippocampal Gyrus; posterior division	4084	167	0.000130858	6.21338e-05	140	0.000172969	6.20519e-05	C	140	0.000188663	6.23784e-05	C
Left Frontal Pole	Right Cuneal Cortex	2347	168	0.000130384	5.91578e-05	1922	-8.37192e-06	5.10855e-05	NP	300	0.0001286	5.39638e-05
Left Precuneous Cortex	Left Planum Temporale	3179	169	0.000129732	4.48298e-05	12	0.000348828	5.63263e-05	C	337	0.000119659	5.05026e-05	C
Right Cingulate Gyrus; posterior division	Right Middle Temporal Gyrus; anterior division	3510	170	0.000129261	5.16552e-05	230	0.000136147	6.0742e-05	C	129	0.000197866	5.27192e-05	C
Left Lateral Occipital Cortex; inferior division	Right Superior Parietal Lobule	342	171	0.000129027	5.42075e-05	446	8.28319e-05	5.46595e-05	C	921	4.57349e-05	5.35348e-05	C
Left Temporal Pole	Left Intracalcarine Cortex	2501	172	0.000128667	4.77245e-05	161	0.000162042	5.30011e-05	C	150	0.000183136	4.80432e-05	C
Left Occipital Fusiform Gyrus	Right Central Opercular Cortex	1766	173	0.000128047	5.40621e-05	311	0.000112612	6.53555e-05	C	135	0.000194656	6.18408e-05	C
Right Temporal Pole	Left Angular Gyrus	1611	174	0.00012765	5.14312e-05	826	4.02592e-05	5.56621e-05	C	311	0.000125748	5.71005e-05	C
Right Superior Frontal Gyrus	Right Parahippocampal Gyrus; anterior division	2155	175	0.000126327	4.30057e-05	371	9.67762e-05	4.07845e-05	C	198	0.000164421	4.85115e-05	C
Right Insular Cortex	Right Hippocampus	1804	176	0.000125988	5.25483e-05	347	0.000103328	5.74381e-05	C	154	0.000182083	5.00913e-05	C
Left Temporal Pole	Right Thalamus	394	177	0.00012596	4.53995e-05	579	6.14375e-05	5.26193e-05	C	258	0.000139002	5.06083e-05	C
Right Precuneous Cortex	Right Inferior Temporal Gyrus; temporooccipital part	1662	178	0.000125906	5.27965e-05	808	4.18529e-05	4.70212e-05	C	345	0.000118748	4.57552e-05	C
Right Planum Temporale	Right Superior Temporal Gyrus; anterior division	4744	179	0.000124971	5.03848e-05	1019	2.7245e-05	4.68366e-05	C	336	0.000120093	5.06122e-05	C
Left Frontal Pole	Left Temporal Pole	121	180	0.000124966	6.13797e-05	3541	-3.62621e-05	5.51955e-05	NP	268	0.000136372	5.78346e-05
Left Superior Parietal Lobule	Left Superior Temporal Gyrus; anterior division	4882	181	0.000124593	5.18215e-05	200	0.000148197	6.43115e-05	C	244	0.000145099	5.31752e-05	C
Right Frontal Pole	Left Precuneous Cortex	171	182	0.000124564	5.49662e-05	981	2.96084e-05	6.26155e-05	C	207	0.000160051	5.16553e-05	C
Right Temporal Pole	Right Caudate	1050	183	0.000124516	5.20401e-05	858	3.82038e-05	5.97558e-05	C	287	0.000131502	4.92887e-05	C
Left Cuneal Cortex	Left Accumbens	5133	184	0.000124492	4.87271e-05	1409	6.92421e-06	4.05285e-05	C	185	0.000169925	4.62057e-05	C
Left Frontal Pole	Left Postcentral Gyrus	16	185	0.000124413	5.22854e-05	111	0.000184486	5.56439e-05	C	76	0.000229884	5.26944e-05	C
Left Middle Temporal Gyrus; temporooccipital part	Right Intracalcarine Cortex	2141	186	0.00012435	5.13004e-05	2233	-1.51461e-05	4.41854e-05	NP	403	0.000106942	4.37183e-05
Right Precentral Gyrus	Left Superior Frontal Gyrus	70	187	0.000123931	4.63311e-05	92	0.000197412	4.57889e-05	C	131	0.00019679	4.30964e-05	C
Left Middle Frontal Gyrus	Right Cingulate Gyrus; anterior division	239	188	0.000123795	5.09791e-05	215	0.000142867	5.402e-05	C	122	0.000201952	4.59121e-05	C
Left Precuneous Cortex	Right Occipital Fusiform Gyrus	1397	189	0.000123477	5.52202e-05	412	8.88402e-05	5.58294e-05	C	501	8.95107e-05	5.57669e-05	C
Left Intracalcarine Cortex	Left Subcallosal Cortex	3311	190	0.000122957	5.44792e-05	228	0.000137425	5.45117e-05	C	125	0.000200676	5.19802e-05	C
Right Precentral Gyrus	Right Hippocampus	1774	191	0.000122112	5.19464e-05	269	0.000125935	5.18611e-05	C	296	0.000130558	4.93142e-05	C
Right Inferior Temporal Gyrus; posterior division	Right Parietal Operculum Cortex	3126	192	0.000121872	4.88913e-05	162	0.000161565	5.1304e-05	C	596	7.86344e-05	4.53462e-05	C
Right Thalamus	Right Pallidum	4399	193	0.000121392	5.98402e-05	210	0.000144302	4.99022e-05	C	161	0.000179516	5.37867e-05	C
Left Inferior Temporal Gyrus; temporooccipital part	Right Amygdala	3984	194	0.000121385	4.69542e-05	420	8.73065e-05	4.79507e-05	C	105	0.000211949	4.99878e-05	C
Left Intracalcarine Cortex	Right Inferior Frontal Gyrus; pars opercularis	2699	195	0.000120873	4.6439e-05	452	8.19857e-05	4.87407e-05	C	118	0.000204151	5.05424e-05	C
Right Supramarginal Gyrus; anterior division	Left Accumbens	5113	196	0.000120557	5.73685e-05	267	0.000126111	5.18365e-05	C	110	0.000209607	5.23829e-05	C
Right Lingual Gyrus	Right Angular Gyrus	455	197	0.000120452	5.25211e-05	279	0.000121937	6.18595e-05	C	279	0.000133843	5.03206e-05	C
Left Lingual Gyrus	Left Cingulate Gyrus; posterior division	930	198	0.000119423	4.85245e-05	90	0.000198646	6.42674e-05	C	469	9.42375e-05	4.7472e-05	C
Right Inferior Frontal Gyrus; pars opercularis	Left Superior Temporal Gyrus; anterior division	4924	199	0.00011906	5.44785e-05	178	0.00015752	5.49337e-05	C	449	9.80155e-05	5.23309e-05	C
Left Frontal Orbital Cortex	Left Angular Gyrus	1617	200	0.000118284	5.76028e-05	676	5.1123e-05	5.60996e-05	C	180	0.000171457	5.27762e-05	C
Right Angular Gyrus	Right Amygdala	3946	201	0.000118241	4.86068e-05	189	0.000152104	5.75709e-05	C	152	0.000182755	4.88942e-05	C
Right Superior Frontal Gyrus	Right Superior Parietal Lobule	335	202	0.000116834	3.92968e-05	254	0.000129558	3.63395e-05	C	84	0.000225665	3.99689e-05	C
Left Inferior Temporal Gyrus; temporooccipital part	Left Planum Temporale	3228	203	0.000116704	5.12922e-05	893	3.57299e-05	4.17351e-05	C	157	0.000180709	4.39412e-05	C
Left Cuneal Cortex	Right Pallidum	4454	204	0.000116243	5.84702e-05	134	0.00017466	5.30642e-05	C	213	0.000156756	5.25434e-05	C
Right Middle Temporal Gyrus; posterior division	Right Hippocampus	1806	205	0.000115488	5.14841e-05	138	0.000173807	7.92983e-05	C	326	0.000122098	5.28342e-05	C
Right Lateral Occipital Cortex; inferior division	Right Supramarginal Gyrus; anterior division	1971	206	0.000114894	5.23937e-05	506	7.26484e-05	4.98544e-05	C	390	0.000108806	5.57944e-05	C
Right Paracingulate Gyrus	Right Putamen	890	207	0.00011488	4.55938e-05	345	0.000103497	5.05765e-05	C	458	9.64471e-05	4.04945e-05	C
Right Planum Polare	Left Accumbens	5137	208	0.000114667	5.26615e-05	658	5.19503e-05	5.52637e-05	C	431	0.000101736	5.08475e-05	C
Right Superior Frontal Gyrus	Right Heschl's Gyrus (includes H1 and H2)	4763	209	0.000114369	4.42519e-05	86	0.00020363	5.9956e-05	C	130	0.00019707	4.7091e-05	C
Right Lateral Occipital Cortex; inferior division	Left Cingulate Gyrus; posterior division	921	210	0.000114096	5.91498e-05	102	0.000191067	5.59923e-05	C	243	0.000145967	4.99299e-05	C
Left Thalamus	Left Caudate	969	211	0.000114019	4.84807e-05	520	7.05956e-05	4.27569e-05	C	556	8.27632e-05	4.77233e-05	C
Right Thalamus	Right Insular Cortex	589	212	0.000112901	5.40002e-05	364	9.94604e-05	4.47508e-05	C	139	0.00019014	5.19356e-05	C
Right Frontal Operculum Cortex	Left Superior Temporal Gyrus; anterior division	4946	213	0.000112639	4.86424e-05	450	8.23354e-05	4.78432e-05	C	187	0.000168665	5.08696e-05	C
Right Caudate	Left Inferior Frontal Gyrus; pars triangularis	2602	214	0.000111885	5.79534e-05	104	0.000187219	5.67812e-05	C	81	0.000227392	5.21857e-05	C
Right Inferior Temporal Gyrus; posterior division	Left Cingulate Gyrus; anterior division	1585	215	0.000110806	4.92554e-05	166	0.000160301	4.74536e-05	C	75	0.000230049	4.7796e-05	C
Right Angular Gyrus	Left Central Opercular Cortex	1305	216	0.000110483	4.96224e-05	402	9.02105e-05	5.47651e-05	C	394	0.000108524	5.01341e-05	C
Right Lateral Occipital Cortex; superior division	Right Hippocampus	1773	217	0.000110444	5.24918e-05	123	0.000180602	5.02202e-05	C	165	0.000178061	4.39305e-05	C
Right Superior Parietal Lobule	Right Parahippocampal Gyrus; posterior division	4031	218	0.000109962	6.80679e-05	308	0.000113778	6.04103e-05	C	55	0.000254312	6.50221e-05	C
Left Middle Temporal Gyrus; posterior division	Left Middle Temporal Gyrus; anterior division	3603	219	0.00010969	4.76428e-05	382	9.33305e-05	5.61038e-05	C	254	0.000141864	5.81325e-05	C
Right Middle Frontal Gyrus	Right Cingulate Gyrus; posterior division	289	220	0.000109408	4.86927e-05	329	0.000107857	4.7183e-05	C	205	0.000160422	4.4889e-05	C
Right Thalamus	Right Middle Temporal Gyrus; posterior division	658	221	0.000108819	5.83936e-05	54	0.000228267	6.34474e-05	C	199	0.000164035	5.89167e-05	C
Left Paracingulate Gyrus	Left Hippocampus	1361	222	0.000108328	4.99707e-05	324	0.000109856	5.13159e-05	C	236	0.000148312	5.25715e-05	C
Right Lateral Occipital Cortex; superior division	Left Hippocampus	1329	223	0.000108105	4.97815e-05	379	9.42297e-05	4.7177e-05	C	212	0.0001569	4.10212e-05	C
Right Insular Cortex	Right Inferior Frontal Gyrus; pars triangularis	3037	224	0.0001078	4.57254e-05	503	7.3071e-05	4.16139e-05	C	382	0.000111358	4.70963e-05	C
Right Postcentral Gyrus	Right Inferior Frontal Gyrus; pars triangularis	3010	225	0.000107603	5.64744e-05	837	3.95734e-05	5.12335e-05	C	270	0.000135997	5.28522e-05	C
Right Frontal Pole	Right Superior Frontal Gyrus	45	226	0.00010715	3.61919e-05	392	9.13896e-05	3.514e-05	C	275	0.000134157	3.81652e-05	C
Left Middle Temporal Gyrus; posterior division	Right Inferior Temporal Gyrus; temporooccipital part	1686	227	0.000106971	4.4825e-05	841	3.94082e-05	4.81785e-05	C	817	5.4269e-05	4.87347e-05	C
Left Superior Frontal Gyrus	Right Pallidum	4383	228	0.000106669	4.16586e-05	495	7.48898e-05	4.61791e-05	C	517	8.74804e-05	4.05388e-05	C
Left Occipital Fusiform Gyrus	Right Middle Temporal Gyrus; anterior division	3541	229	0.000106282	5.31194e-05	1547	2.18188e-06	5.91679e-05	C	558	8.26435e-05	5.24516e-05	C
Left Inferior Temporal Gyrus; temporooccipital part	Right Frontal Operculum Cortex	4533	230	0.00010619	5.65312e-05	236	0.000134337	5.83481e-05	C	487	9.12001e-05	5.2068e-05	C
Right Postcentral Gyrus	Left Superior Temporal Gyrus; anterior division	4858	231	0.00010615	5.69598e-05	94	0.000195746	5.87391e-05	C	186	0.000169213	5.82723e-05	C
Right Occipital Pole	Right Middle Temporal Gyrus; posterior division	641	232	0.000105847	4.93006e-05	176	0.000157733	5.84874e-05	C	672	6.87188e-05	4.88815e-05	C
Left Frontal Pole	Right Postcentral Gyrus	22	233	0.000105683	4.75657e-05	144	0.000170714	5.55553e-05	C	175	0.00017223	4.86362e-05	C
Right Supramarginal Gyrus; posterior division	Right Supramarginal Gyrus; anterior division	1985	234	0.000105242	5.3451e-05	226	0.000137883	4.87873e-05	C	184	0.000170102	5.7785e-05	C
Right Angular Gyrus	Right Juxtapositional Lobule Cortex (formerly Supplementary Motor Cortex)	1921	235	0.000105205	4.86699e-05	403	9.00824e-05	4.79354e-05	C	193	0.000165309	4.74097e-05	C
Left Superior Temporal Gyrus; posterior division	Left Parietal Operculum Cortex	2900	236	0.000105142	4.85409e-05	217	0.000142696	4.62849e-05	C	146	0.000186636	4.62752e-05	C
Right Superior Parietal Lobule	Right Frontal Operculum Cortex	4491	237	0.000104648	5.29311e-05	389	9.21479e-05	4.90652e-05	C	222	0.000153907	4.93233e-05	C
Right Middle Temporal Gyrus; temporooccipital part	Left Temporal Occipital Fusiform Cortex	2739	238	0.00010432	5.11943e-05	170	0.000158373	5.78352e-05	C	325	0.000123361	5.05867e-05	C
Left Temporal Occipital Fusiform Cortex	Right Amygdala	3990	239	0.000103757	4.29666e-05	539	6.73884e-05	5.04212e-05	C	302	0.000128407	5.1069e-05	C
Right Thalamus	Left Parahippocampal Gyrus; anterior division	2803	240	0.000103402	5.08664e-05	119	0.000181921	6.59612e-05	C	228	0.000152121	5.35551e-05	C
Left Hippocampus	Left Inferior Frontal Gyrus; pars opercularis	2068	241	0.00010304	4.25263e-05	286	0.000120396	4.5901e-05	C	170	0.000173448	4.77998e-05	C
Right Postcentral Gyrus	Right Superior Frontal Gyrus	52	242	0.000102423	4.76711e-05	66	0.000217325	4.91926e-05	C	89	0.000222675	4.61858e-05	C
Right Caudate	Left Superior Temporal Gyrus; anterior division	4897	243	0.000102177	5.08854e-05	486	7.64635e-05	5.01425e-05	C	810	5.54914e-05	5.10934e-05	C
Left Superior Temporal Gyrus; posterior division	Right Planum Temporale	3878	244	0.000101595	5.34559e-05	408	8.93731e-05	5.61926e-05	C	176	0.000172139	4.91672e-05	C
Left Supramarginal Gyrus; posterior division	Left Temporal Fusiform Cortex; posterior division	1223	245	0.000101416	5.04909e-05	381	9.36664e-05	5.45103e-05	C	83	0.000226216	4.90447e-05	C
Left Occipital Pole	Right Middle Temporal Gyrus; posterior division	644	246	0.000101015	5.91964e-05	521	7.01324e-05	5.51261e-05	C	392	0.000108662	5.61097e-05	C
Left Hippocampus	Left Parahippocampal Gyrus; posterior division	3373	247	9.9931e-05	4.51295e-05	287	0.000120076	3.44976e-05	C	215	0.000155599	4.30001e-05	C
Left Thalamus	Right Inferior Temporal Gyrus; posterior division	1013	248	9.97673e-05	5.22809e-05	19	0.00033219	6.79162e-05	C	169	0.000174626	6.00899e-05	C
Right Middle Temporal Gyrus; posterior division	Left Temporal Occipital Fusiform Cortex	2737	249	9.96921e-05	6.21776e-05	565	6.30495e-05	5.97754e-05	C	324	0.000123602	5.7295e-05	C
Left Precentral Gyrus	Left Juxtapositional Lobule Cortex (formerly Supplementary Motor Cortex)	2931	250	9.9149e-05	4.5947e-05	621	5.54958e-05	3.72655e-05	C	331	0.000120934	4.65634e-05	C
Right Occipital Pole	Left Cingulate Gyrus; posterior division	914	251	9.91464e-05	4.80569e-05	240	0.000133127	5.47671e-05	C	348	0.000118144	5.15709e-05	C
Right Precentral Gyrus	Left Paracingulate Gyrus	599	252	9.9026e-05	4.812e-05	31	0.000284023	5.66139e-05	C	39	0.000274924	4.60379e-05	C
Left Precuneous Cortex	Left Insular Cortex	685	253	9.89782e-05	5.73091e-05	128	0.000177672	4.92699e-05	C	245	0.000144899	5.55348e-05	C
Right Precuneous Cortex	Right Superior Temporal Gyrus; anterior division	4665	254	9.87341e-05	4.68555e-05	247	0.000131172	6.14826e-05	C	475	9.29768e-05	4.66042e-05	C
Left Frontal Pole	Right Occipital Pole	56	255	9.86704e-05	5.70517e-05	343	0.000104465	5.43941e-05	C	649	7.12361e-05	5.38536e-05	C
Right Lingual Gyrus	Right Superior Parietal Lobule	345	256	9.84959e-05	4.84473e-05	77	0.000212101	5.82502e-05	C	143	0.000187134	4.95185e-05	C
Left Precentral Gyrus	Left Superior Temporal Gyrus; anterior division	4856	257	9.81674e-05	4.90866e-05	306	0.000114266	5.53832e-05	C	220	0.000153982	4.57658e-05	C
Right Middle Temporal Gyrus; posterior division	Right Inferior Frontal Gyrus; pars triangularis	3039	258	9.77334e-05	5.06031e-05	1133	1.99578e-05	5.51445e-05	C	1047	3.67914e-05	5.0183e-05	C
Left Inferior Temporal Gyrus; posterior division	Left Middle Temporal Gyrus; anterior division	3609	259	9.70556e-05	5.36642e-05	694	4.99132e-05	4.58034e-05	C	138	0.000191275	5.46667e-05	C
Right Parahippocampal Gyrus; posterior division	Left Supracalcarine Cortex	5241	260	9.68543e-05	4.89975e-05	302	0.000115655	4.46956e-05	C	261	0.000137939	5.01699e-05	C
Left Cingulate Gyrus; posterior division	Left Intracalcarine Cortex	2528	261	9.6716e-05	4.70741e-05	181	0.000156458	4.91338e-05	C	784	5.82892e-05	5.23776e-05	C
Right Cingulate Gyrus; posterior division	Left Planum Polare	4119	262	9.66637e-05	4.82915e-05	868	3.75326e-05	4.26837e-05	C	301	0.000128414	5.04915e-05	C
Right Middle Temporal Gyrus; posterior division	Left Cingulate Gyrus; anterior division	1576	263	9.6528e-05	5.35327e-05	415	8.76389e-05	4.70806e-05	C	273	0.000134419	5.59917e-05	C
Right Paracingulate Gyrus	Right Middle Temporal Gyrus; posterior division	659	264	9.61781e-05	6.46957e-05	206	0.000145565	5.54455e-05	C	332	0.000120886	5.98222e-05	C
Left Occipital Fusiform Gyrus	Left Cingulate Gyrus; anterior division	1595	265	9.60501e-05	4.7986e-05	115	0.000182636	4.86136e-05	C	314	0.000125468	4.51984e-05	C
Right Precuneous Cortex	Right Thalamus	387	266	9.592e-05	5.28766e-05	680	5.08306e-05	4.56767e-05	C	358	0.000115178	4.66701e-05	C
Right Cingulate Gyrus; anterior division	Right Inferior Frontal Gyrus; pars triangularis	3025	267	9.5356e-05	5.17068e-05	124	0.000179781	5.6444e-05	C	103	0.000212892	4.83754e-05	C
Left Superior Frontal Gyrus	Right Hippocampus	1782	268	9.50089e-05	5.00396e-05	2116	-1.24245e-05	5.57527e-05	NP	708	6.59096e-05	5.07463e-05
Left Frontal Pole	Left Paracingulate Gyrus	596	269	9.48192e-05	4.68987e-05	51	0.000231887	5.89464e-05	C	132	0.000195991	4.93327e-05	C
Right Temporal Occipital Fusiform Cortex	Left Subcallosal Cortex	3294	270	9.47803e-05	4.88867e-05	145	0.000170479	5.31219e-05	C	232	0.000150608	5.05094e-05	C
Right Inferior Frontal Gyrus; pars triangularis	Left Cuneal Cortex	3481	271	9.46096e-05	4.91847e-05	813	4.14836e-05	5.74637e-05	C	497	8.97669e-05	4.89998e-05	C
Right Postcentral Gyrus	Left Temporal Occipital Fusiform Cortex	2708	272	9.45689e-05	4.82701e-05	577	6.15278e-05	4.70483e-05	C	365	0.000113923	4.38056e-05	C
Left Frontal Pole	Left Occipital Fusiform Gyrus	1486	273	9.42665e-05	4.72584e-05	429	8.57118e-05	5.40959e-05	C	410	0.000106184	5.19176e-05	C
Left Middle Frontal Gyrus	Left Thalamus	261	274	9.37394e-05	4.70679e-05	1525	2.98876e-06	4.11273e-06	C	873	4.93243e-05	4.46769e-05	C
Right Superior Temporal Gyrus; posterior division	Left Inferior Frontal Gyrus; pars opercularis	2064	275	9.28441e-05	4.64305e-05	516	7.12378e-05	4.53131e-05	C	276	0.000134019	4.72292e-05	C
Left Middle Frontal Gyrus	Right Pallidum	4379	276	9.24679e-05	5.16042e-05	995	2.89169e-05	5.49016e-05	C	514	8.75594e-05	4.87684e-05	C
Right Superior Temporal Gyrus; posterior division	Right Parahippocampal Gyrus; anterior division	2193	277	9.23669e-05	4.00073e-05	727	4.79823e-05	3.75122e-05	C	313	0.000125627	4.45103e-05	C
Right Frontal Orbital Cortex	Right Parahippocampal Gyrus; anterior division	2170	278	9.22376e-05	5.59274e-05	514	7.18733e-05	5.6149e-05	C	195	0.000164999	5.12093e-05	C
Left Superior Temporal Gyrus; posterior division	Right Pallidum	4421	279	9.21923e-05	5.72231e-05	266	0.000126301	6.24815e-05	C	529	8.59747e-05	5.07675e-05	C
Right Central Opercular Cortex	Left Subcallosal Cortex	3299	280	9.2175e-05	5.07595e-05	1174	1.78597e-05	4.80013e-05	C	359	0.000115012	5.20479e-05	C
Left Thalamus	Right Supramarginal Gyrus; posterior division	519	281	9.1994e-05	5.31403e-05	788	4.33269e-05	4.14144e-05	C	531	8.58721e-05	5.11963e-05	C
Left Cuneal Cortex	Right Middle Temporal Gyrus; anterior division	3569	282	9.19747e-05	4.44876e-05	248	0.000130808	4.84272e-05	C	450	9.79994e-05	5.43835e-05	C
Left Temporal Fusiform Cortex; posterior division	Left Intracalcarine Cortex	2534	283	9.16143e-05	4.17386e-05	300	0.000116675	5.03907e-05	C	237	0.000148237	4.29652e-05	C
Left Cingulate Gyrus; posterior division	Left Supracalcarine Cortex	5194	284	9.16081e-05	4.66946e-05	46	0.000241865	5.41136e-05	C	294	0.000130608	4.79783e-05	C
Right Middle Temporal Gyrus; posterior division	Left Superior Temporal Gyrus; anterior division	4887	285	9.15113e-05	4.81e-05	888	3.59458e-05	4.94738e-05	C	418	0.000104316	5.25046e-05	C
Right Frontal Pole	Left Cingulate Gyrus; posterior division	903	286	9.12755e-05	5.143e-05	164	0.000160576	5.45144e-05	C	395	0.000108506	5.22934e-05	C
Left Putamen	Left Central Opercular Cortex	1316	287	9.11676e-05	4.40365e-05	489	7.58367e-05	3.82516e-05	C	192	0.000166065	4.86954e-05	C
Left Supramarginal Gyrus; anterior division	Left Parietal Operculum Cortex	2890	288	9.08159e-05	5.24368e-05	561	6.3688e-05	4.96192e-05	C	422	0.000103643	5.44371e-05	C
Left Supramarginal Gyrus; anterior division	Right Juxtapositional Lobule Cortex (formerly Supplementary Motor Cortex)	1931	289	9.04998e-05	5.1946e-05	717	4.82805e-05	3.96483e-05	C	343	0.000119392	4.85919e-05	C
Right Postcentral Gyrus	Left Superior Frontal Gyrus	73	290	9.01173e-05	4.71936e-05	278	0.000122188	4.4813e-05	C	160	0.000179744	4.09012e-05	C
Right Middle Temporal Gyrus; anterior division	Left Planum Polare	4179	291	9.00378e-05	4.80667e-05	337	0.000105628	5.46416e-05	C	203	0.0001611	4.764e-05	C
Right Superior Temporal Gyrus; posterior division	Left Planum Polare	4143	292	8.99155e-05	5.5872e-05	63	0.000219211	7.00021e-05	C	415	0.000105036	5.93522e-05	C
Right Middle Temporal Gyrus; posterior division	Right Planum Temporale	3864	293	8.95867e-05	4.92367e-05	427	8.61243e-05	3.73652e-05	C	159	0.000180126	3.9931e-05	C
Left Temporal Pole	Left Middle Temporal Gyrus; posterior division	544	294	8.91716e-05	5.07312e-05	263	0.000127022	4.85524e-05	C	405	0.00010694	4.64586e-05	C
Left Precentral Gyrus	Left Intracalcarine Cortex	2490	295	8.91074e-05	5.37708e-05	149	0.000167068	5.46899e-05	C	88	0.000223401	5.90158e-05	C
Left Putamen	Right Inferior Frontal Gyrus; pars triangularis	3044	296	8.82373e-05	4.82953e-05	779	4.41594e-05	4.89522e-05	C	441	9.98153e-05	4.98993e-05	C
Left Precuneous Cortex	Right Supracalcarine Cortex	4969	297	8.8056e-05	5.77759e-05	273	0.000124308	5.85182e-05	C	194	0.000165084	5.59141e-05	C
Left Postcentral Gyrus	Right Frontal Operculum Cortex	4471	298	8.79085e-05	4.63371e-05	234	0.000134445	4.87108e-05	C	526	8.60848e-05	4.37141e-05	C
Left Inferior Temporal Gyrus; temporooccipital part	Right Middle Temporal Gyrus; anterior division	3554	299	8.78569e-05	5.4485e-05	297	0.00011707	5.40895e-05	C	297	0.000129658	4.9689e-05	C
Right Frontal Operculum Cortex	Left Accumbens	5145	300	8.71937e-05	5.56431e-05	182	0.000156155	5.23898e-05	C	429	0.000102106	5.07754e-05	C
Left Juxtapositional Lobule Cortex (formerly Supplementary Motor Cortex)	Right Pallidum	4448	301	8.6912e-05	4.63047e-05	346	0.00010345	5.31117e-05	C	249	0.000143768	5.01107e-05	C
Right Lateral Occipital Cortex; inferior division	Right Parietal Operculum Cortex	3099	302	8.65678e-05	4.90256e-05	704	4.90943e-05	4.94752e-05	C	357	0.00011593	5.53538e-05	C
Right Frontal Pole	Right Intracalcarine Cortex	2080	303	8.51674e-05	5.62686e-05	851	3.9132e-05	4.78087e-05	C	271	0.000134817	4.5158e-05	C
Left Occipital Pole	Right Intracalcarine Cortex	2094	304	8.50853e-05	4.84297e-05	328	0.000107878	5.1415e-05	C	367	0.000113727	4.74455e-05	C
Left Lingual Gyrus	Right Frontal Operculum Cortex	4492	305	8.4967e-05	4.59422e-05	595	5.93595e-05	4.97058e-05	C	274	0.000134339	4.68798e-05	C
Right Cingulate Gyrus; anterior division	Right Inferior Temporal Gyrus; temporooccipital part	1675	306	8.48911e-05	4.77697e-05	85	0.000205324	5.36394e-05	C	234	0.000149515	5.0646e-05	C
Right Postcentral Gyrus	Right Middle Temporal Gyrus; anterior division	3493	307	8.4803e-05	5.11073e-05	264	0.000126869	5.18549e-05	C	310	0.000125913	4.938e-05	C
Left Hippocampus	Left Middle Temporal Gyrus; anterior division	3622	308	8.42596e-05	5.20487e-05	288	0.000119858	6.69199e-05	C	567	8.19352e-05	5.104e-05	C
Right Postcentral Gyrus	Right Inferior Temporal Gyrus; posterior division	997	309	8.40229e-05	4.9562e-05	207	0.000145507	5.80424e-05	C	214	0.000155673	5.23995e-05	C
Left Postcentral Gyrus	Left Paracingulate Gyrus	601	310	8.3877e-05	4.06746e-05	80	0.000210209	5.2841e-05	C	182	0.000170655	4.26666e-05	C
Right Supramarginal Gyrus; posterior division	Left Supramarginal Gyrus; anterior division	812	311	8.26647e-05	4.83696e-05	972	2.99944e-05	4.50484e-05	C	1032	3.78581e-05	5.32667e-05	C
Right Superior Parietal Lobule	Right Thalamus	404	312	8.24277e-05	5.78484e-05	487	7.64392e-05	5.09962e-05	C	399	0.000107628	5.30949e-05	C
Left Temporal Pole	Left Accumbens	5066	313	8.23255e-05	4.68476e-05	387	9.2369e-05	4.26624e-05	C	183	0.000170453	4.93131e-05	C
Left Paracingulate Gyrus	Left Middle Temporal Gyrus; anterior division	3605	314	8.20582e-05	5.0403e-05	411	8.88711e-05	5.67941e-05	C	460	9.63208e-05	6.09867e-05	C
Left Superior Frontal Gyrus	Right Inferior Frontal Gyrus; pars triangularis	3015	315	8.19216e-05	4.30324e-05	351	0.000102534	4.57417e-05	C	453	9.70064e-05	4.65998e-05	C
Left Temporal Pole	Left Thalamus	269	316	8.1862e-05	4.78486e-05	168	0.000159449	5.42807e-05	C	349	0.000118096	5.13734e-05	C
Left Middle Frontal Gyrus	Left Occipital Pole	99	317	8.18252e-05	4.35716e-05	341	0.000105255	5.69527e-05	C	819	5.40617e-05	4.57841e-05	C
Right Lateral Occipital Cortex; inferior division	Left Angular Gyrus	1614	318	8.15859e-05	4.6945e-05	854	3.8793e-05	4.70158e-05	C	525	8.61924e-05	4.8881e-05	C
Left Heschl's Gyrus (includes H1 and H2)	Right Superior Temporal Gyrus; anterior division	4752	319	8.13713e-05	4.40345e-05	1108	2.18202e-05	4.36677e-05	C	398	0.000107721	4.78098e-05	C
Left Precuneous Cortex	Right Heschl's Gyrus (includes H1 and H2)	4772	320	8.13693e-05	4.90617e-05	53	0.000228363	5.52059e-05	C	171	0.000173382	5.72382e-05	C
Left Superior Parietal Lobule	Left Subcallosal Cortex	3271	321	8.06729e-05	3.85365e-05	849	3.91661e-05	3.84164e-05	C	328	0.000121702	4.18396e-05	C
Left Planum Temporale	Left Subcallosal Cortex	3320	322	8.0327e-05	5.19524e-05	218	0.000142443	5.12667e-05	C	369	0.00011346	4.57123e-05	C
Right Lateral Occipital Cortex; inferior division	Left Thalamus	271	323	8.01685e-05	5.75188e-05	481	7.71961e-05	4.56474e-05	C	247	0.000144562	5.00798e-05	C
Right Temporal Pole	Right Parahippocampal Gyrus; anterior division	2160	324	8.00623e-05	5.01254e-05	537	6.77107e-05	5.23432e-05	C	153	0.000182623	5.48645e-05	C
Right Superior Parietal Lobule	Left Hippocampus	1352	325	7.9622e-05	5.52839e-05	319	0.000110854	5.02443e-05	C	257	0.00013911	4.50412e-05	C
Right Frontal Pole	Left Middle Temporal Gyrus; anterior division	3570	326	7.94899e-05	5.66403e-05	729	4.76582e-05	6.71605e-05	C	551	8.38545e-05	5.16547e-05	C
Right Middle Temporal Gyrus; posterior division	Right Amygdala	3952	327	7.94585e-05	5.11999e-05	277	0.000122463	6.10534e-05	C	420	0.00010389	5.0775e-05	C
Right Inferior Frontal Gyrus; pars opercularis	Left Juxtapositional Lobule Cortex (formerly Supplementary Motor Cortex)	2999	328	7.93084e-05	4.94821e-05	155	0.000165188	4.41951e-05	C	412	0.000105497	4.76718e-05	C
Right Temporal Fusiform Cortex; posterior division	Left Intracalcarine Cortex	2552	329	7.9278e-05	4.23052e-05	129	0.000177185	4.91817e-05	C	269	0.000136222	4.44066e-05	C
Right Angular Gyrus	Right Inferior Frontal Gyrus; pars opercularis	2658	330	7.91625e-05	4.01026e-05	1792	-5.1415e-06	3.47054e-05	NP	748	6.16299e-05	4.281e-05
Left Frontal Pole	Right Precentral Gyrus	7	331	7.91475e-05	5.35668e-05	187	0.000153075	5.00144e-05	C	211	0.00015741	4.78887e-05	C
Left Inferior Frontal Gyrus; pars opercularis	Right Superior Temporal Gyrus; anterior division	4720	332	7.88347e-05	4.40274e-05	597	5.90684e-05	4.57725e-05	C	304	0.000127503	4.69465e-05	C
Right Paracingulate Gyrus	Left Inferior Frontal Gyrus; pars opercularis	2045	333	7.86357e-05	4.99039e-05	122	0.000180868	5.26997e-05	C	137	0.000191963	4.61937e-05	C
Left Insular Cortex	Left Central Opercular Cortex	1312	334	7.86181e-05	4.96473e-05	493	7.49854e-05	3.97984e-05	C	223	0.000153428	5.63157e-05	C
Right Precentral Gyrus	Left Cuneal Cortex	3407	335	7.84236e-05	4.36145e-05	1696	-2.34517e-06	4.37872e-05	NP	350	0.000118003	4.1803e-05
Right Postcentral Gyrus	Right Superior Temporal Gyrus; posterior division	1135	336	7.79699e-05	6.39727e-05	473	7.83371e-05	6.70869e-05	C	224	0.000152918	6.30684e-05	C
Right Intracalcarine Cortex	Left Subcallosal Cortex	3305	337	7.7289e-05	4.81726e-05	532	6.81362e-05	5.02717e-05	C	200	0.000163218	4.96979e-05	C
Right Frontal Pole	Left Juxtapositional Lobule Cortex (formerly Supplementary Motor Cortex)	2926	338	7.71798e-05	4.61489e-05	569	6.27602e-05	4.19293e-05	C	320	0.000123933	4.0129e-05	C
Right Postcentral Gyrus	Right Temporal Occipital Fusiform Cortex	1438	339	7.71716e-05	4.18944e-05	296	0.000117122	4.33245e-05	C	549	8.41099e-05	4.59675e-05	C
Right Cingulate Gyrus; anterior division	Right Amygdala	3938	340	7.66453e-05	4.49912e-05	773	4.46575e-05	5.05227e-05	C	869	5.0013e-05	4.52815e-05	C
Right Cingulate Gyrus; posterior division	Left Accumbens	5074	341	7.66079e-05	4.3187e-05	499	7.3889e-05	4.98527e-05	C	292	0.000130866	4.736e-05	C
Right Superior Frontal Gyrus	Left Middle Temporal Gyrus; anterior division	3580	342	7.6429e-05	5.00033e-05	348	0.000103154	5.18713e-05	C	530	8.59089e-05	4.85045e-05	C
Left Superior Temporal Gyrus; posterior division	Right Parietal Operculum Cortex	3131	343	7.62965e-05	4.17792e-05	683	5.06178e-05	4.43506e-05	C	427	0.000102776	4.12514e-05	C
Right Inferior Frontal Gyrus; pars triangularis	Left Superior Temporal Gyrus; anterior division	4929	344	7.60224e-05	4.65485e-05	222	0.00013991	5.17257e-05	C	729	6.3506e-05	5.04172e-05	C
Right Occipital Pole	Right Intracalcarine Cortex	2091	345	7.5919e-05	3.96225e-05	848	3.92088e-05	4.47016e-05	C	386	0.000109759	4.02038e-05	C
Left Precuneous Cortex	Right Superior Temporal Gyrus; anterior division	4675	346	7.5753e-05	4.50729e-05	353	0.000102205	5.25286e-05	C	315	0.000125393	4.81709e-05	C
Left Inferior Frontal Gyrus; pars opercularis	Left Superior Temporal Gyrus; anterior division	4915	347	7.54911e-05	4.19337e-05	915	3.38526e-05	4.29499e-05	C	646	7.13449e-05	4.15332e-05	C
Right Inferior Temporal Gyrus; posterior division	Right Caudate	1080	348	7.54701e-05	5.0464e-05	650	5.33751e-05	5.3774e-05	C	452	9.75745e-05	4.69776e-05	C
Left Middle Frontal Gyrus	Right Temporal Occipital Fusiform Cortex	1439	349	7.50341e-05	4.0863e-05	334	0.000106336	4.75705e-05	C	493	9.02919e-05	4.64363e-05	C
Right Lateral Occipital Cortex; superior division	Right Lingual Gyrus	193	350	7.50129e-05	4.14355e-05	952	3.13686e-05	3.22639e-05	C	539	8.49448e-05	4.03237e-05	C
Left Precentral Gyrus	Right Central Opercular Cortex	1716	351	7.49319e-05	4.17116e-05	196	0.00014931	4.41423e-05	C	406	0.000106888	3.88708e-05	C
Right Lateral Occipital Cortex; superior division	Right Inferior Frontal Gyrus; pars triangularis	3006	352	7.4383e-05	4.37543e-05	586	5.98055e-05	4.77646e-05	C	387	0.000109577	4.38352e-05	C
Left Postcentral Gyrus	Right Temporal Pole	111	353	7.4276e-05	5.77438e-05	143	0.00017144	5.87326e-05	C	202	0.00016119	5.10973e-05	C
Left Supramarginal Gyrus; anterior division	Right Supramarginal Gyrus; anterior division	1993	354	7.38725e-05	4.76728e-05	380	9.41007e-05	4.56874e-05	C	447	9.84525e-05	4.80766e-05	C
Left Superior Parietal Lobule	Left Paracingulate Gyrus	626	355	7.36388e-05	3.72952e-05	507	7.24425e-05	4.05941e-05	C	204	0.00016089	3.88716e-05	C
Right Putamen	Left Cuneal Cortex	3445	356	7.35267e-05	4.61916e-05	511	7.20177e-05	4.86621e-05	C	608	7.67933e-05	4.78438e-05	C
Right Frontal Pole	Left Hippocampus	1326	357	7.34943e-05	4.24862e-05	757	4.59487e-05	4.91867e-05	C	647	7.12875e-05	4.30225e-05	C
Left Precentral Gyrus	Right Planum Temporale	3833	358	7.31001e-05	4.51345e-05	281	0.000121771	4.36554e-05	C	272	0.000134472	4.2806e-05	C
Left Lateral Occipital Cortex; superior division	Right Middle Temporal Gyrus; anterior division	3488	359	7.3032e-05	4.36146e-05	480	7.72167e-05	4.97561e-05	C	724	6.41369e-05	4.39687e-05	C
Left Paracingulate Gyrus	Right Parietal Operculum Cortex	3116	360	7.29839e-05	4.64263e-05	65	0.000217738	5.55175e-05	C	126	0.000200326	4.6561e-05	C
Left Caudate	Left Inferior Frontal Gyrus; pars triangularis	2600	361	7.27983e-05	4.86379e-05	1318	1.04867e-05	4.37835e-05	C	480	9.23671e-05	4.90174e-05	C
Left Lateral Occipital Cortex; superior division	Left Frontal Orbital Cortex	212	362	7.25893e-05	5.58112e-05	1410	6.83995e-06	4.66224e-05	C	284	0.000132923	4.80924e-05	C
Left Paracingulate Gyrus	Right Cuneal Cortex	2381	363	7.24419e-05	5.14101e-05	431	8.53178e-05	4.97571e-05	C	278	0.000133882	4.72523e-05	C
Left Putamen	Left Inferior Frontal Gyrus; pars triangularis	2597	364	7.24355e-05	5.74785e-05	4369	-5.02026e-05	5.04993e-05	NP	532	8.568e-05	5.77245e-05
Right Superior Parietal Lobule	Left Paracingulate Gyrus	621	365	7.22542e-05	4.66989e-05	101	0.000191105	5.12371e-05	C	201	0.000161493	4.41162e-05	C
Left Middle Frontal Gyrus	Left Supracalcarine Cortex	5159	366	7.15409e-05	4.91063e-05	497	7.39987e-05	4.83846e-05	C	218	0.000154235	4.30369e-05	C
Left Temporal Fusiform Cortex; posterior division	Left Middle Temporal Gyrus; anterior division	3619	367	7.12884e-05	4.87931e-05	1208	1.55445e-05	6.05243e-05	C	470	9.40865e-05	4.50247e-05	C
Right Cingulate Gyrus; posterior division	Right Superior Temporal Gyrus; posterior division	1152	368	7.11103e-05	4.90627e-05	1179	1.76688e-05	5.26196e-05	C	774	5.91223e-05	4.97872e-05	C
Right Superior Parietal Lobule	Left Angular Gyrus	1622	369	7.10469e-05	4.91734e-05	224	0.000139189	5.87465e-05	C	208	0.000159205	4.97813e-05	C
Left Frontal Pole	Left Cingulate Gyrus; anterior division	1541	370	7.07917e-05	4.54528e-05	838	3.95706e-05	4.68005e-05	C	181	0.000170886	4.52297e-05	C
Left Frontal Pole	Right Paracingulate Gyrus	407	371	7.0728e-05	4.47462e-05	117	0.000182585	4.73e-05	C	377	0.000112335	4.09784e-05	C
Right Cingulate Gyrus; posterior division	Left Inferior Temporal Gyrus; posterior division	765	372	7.05851e-05	4.03326e-05	303	0.000115446	4.52929e-05	C	262	0.000137853	3.77023e-05	C
Right Precentral Gyrus	Left Intracalcarine Cortex	2489	373	7.03485e-05	4.39572e-05	1000	2.85222e-05	4.14914e-05	C	318	0.000124383	4.06883e-05	C
Left Occipital Pole	Left Inferior Frontal Gyrus; pars triangularis	2570	374	7.00581e-05	4.38786e-05	471	7.86199e-05	4.0999e-05	C	347	0.000118277	4.56325e-05	C
Right Parietal Operculum Cortex	Left Accumbens	5129	375	6.94954e-05	5.436e-05	690	5.03588e-05	5.62615e-05	C	216	0.000155376	5.17504e-05	C
Right Cingulate Gyrus; posterior division	Left Central Opercular Cortex	1299	376	6.89789e-05	4.84927e-05	1349	8.85233e-06	4.54325e-05	C	830	5.27568e-05	5.6197e-05	C
Left Superior Parietal Lobule	Left Inferior Frontal Gyrus; pars triangularis	2587	377	6.88043e-05	5.27195e-05	33	0.000277639	5.68828e-05	C	573	8.12572e-05	4.88003e-05	C
Left Precuneous Cortex	Right Planum Temporale	3847	378	6.8197e-05	4.06051e-05	352	0.00010221	4.51656e-05	C	577	8.08902e-05	4.73248e-05	C
Left Precentral Gyrus	Right Middle Temporal Gyrus; anterior division	3491	379	6.80776e-05	4.09573e-05	184	0.000154816	4.68856e-05	C	288	0.000131457	3.92699e-05	C
Left Planum Polare	Right Pallidum	4462	380	6.76004e-05	5.94611e-05	354	0.000102074	5.96871e-05	C	352	0.00011738	5.6933e-05	C
Left Middle Frontal Gyrus	Right Superior Parietal Lobule	333	381	6.73678e-05	3.9954e-05	156	0.000164797	4.4582e-05	C	446	9.84748e-05	3.88276e-05	C
Left Occipital Pole	Right Supramarginal Gyrus; posterior division	510	382	6.72367e-05	5.05641e-05	761	4.55495e-05	5.60919e-05	C	619	7.49566e-05	4.59184e-05	C
Left Juxtapositional Lobule Cortex (formerly Supplementary Motor Cortex)	Left Supracalcarine Cortex	5228	383	6.72222e-05	4.5401e-05	332	0.000106892	4.90938e-05	C	233	0.000150035	4.25668e-05	C
Left Temporal Fusiform Cortex; posterior division	Left Superior Temporal Gyrus; posterior division	1274	384	6.66825e-05	4.82225e-05	125	0.000179412	6.64179e-05	C	471	9.37925e-05	4.88893e-05	C
Left Temporal Fusiform Cortex; posterior division	Right Subcallosal Cortex	2464	385	6.65171e-05	4.89854e-05	1627	-3.96102e-07	4.47349e-07	NP	641	7.24593e-05	5.16965e-05
Left Lateral Occipital Cortex; inferior division	Right Supramarginal Gyrus; anterior division	1970	386	6.6397e-05	4.79343e-05	1171	1.79607e-05	5.00798e-05		1637	6.03579e-06	5.03789e-05	NP
Left Precentral Gyrus	Right Angular Gyrus	440	387	6.60562e-05	4.07439e-05	331	0.000107198	3.93028e-05	C	499	8.96438e-05	3.90815e-05	C
Right Paracingulate Gyrus	Right Inferior Temporal Gyrus; posterior division	1019	388	6.59328e-05	4.70077e-05	531	6.82484e-05	4.44151e-05	C	519	8.70992e-05	4.21035e-05	C
Right Precentral Gyrus	Left Angular Gyrus	1600	389	6.58634e-05	5.39725e-05	48	0.000239341	5.99429e-05	C	242	0.000146025	4.76389e-05	C
Right Cingulate Gyrus; anterior division	Right Subcallosal Cortex	2437	390	6.58184e-05	4.68816e-05	1073	2.38439e-05	5.48793e-05	C	926	4.53378e-05	4.98999e-05	C
Left Occipital Fusiform Gyrus	Right Inferior Temporal Gyrus; temporooccipital part	1708	391	6.54569e-05	4.49625e-05	1243	1.36038e-05	4.89184e-05	C	1421	1.5976e-05	4.80065e-05	C
Right Lateral Occipital Cortex; superior division	Right Precuneous Cortex	39	392	6.53312e-05	4.9971e-05	604	5.75658e-05	5.21577e-05	C	283	0.000133053	5.07723e-05	C
Left Frontal Orbital Cortex	Left Temporal Occipital Fusiform Cortex	2722	393	6.53306e-05	5.19416e-05	1684	-1.968e-06	5.61521e-05	NP	330	0.00012108	4.76368e-05
Right Cingulate Gyrus; posterior division	Right Hippocampus	1794	394	6.47494e-05	4.83142e-05	3952	-4.25234e-05	3.95955e-05	NP	545	8.4265e-05	4.84208e-05
Right Middle Temporal Gyrus; anterior division	Right Planum Polare	3825	395	6.4619e-05	4.8164e-05	1251	1.33729e-05	5.71654e-05	C	559	8.25314e-05	4.96577e-05	C
Left Precentral Gyrus	Left Accumbens	5055	396	6.45676e-05	4.72152e-05	1120	2.0865e-05	4.62663e-05	C	584	7.98164e-05	4.31072e-05	C
Left Lingual Gyrus	Right Temporal Occipital Fusiform Cortex	1458	397	6.43703e-05	5.06908e-05	931	3.28141e-05	4.69325e-05	C	717	6.51885e-05	5.01158e-05	C
Left Lingual Gyrus	Right Occipital Fusiform Gyrus	1405	398	6.40312e-05	3.75155e-05	960	3.09038e-05	3.80194e-05	C	667	6.91804e-05	3.73725e-05	C
Right Angular Gyrus	Right Inferior Frontal Gyrus; pars triangularis	3033	399	6.39912e-05	4.82422e-05	137	0.000174244	5.35786e-05	C	322	0.000123839	4.85037e-05	C
Right Inferior Frontal Gyrus; pars triangularis	Left Heschl's Gyrus (includes H1 and H2)	4638	400	6.35739e-05	4.79256e-05	344	0.000103867	4.53597e-05	C	286	0.000131793	4.70373e-05	C
Right Lateral Occipital Cortex; inferior division	Left Heschl's Gyrus (includes H1 and H2)	4578	401	6.35097e-05	4.78799e-05	1095	2.24282e-05	4.59201e-05	C	374	0.000112665	4.53795e-05	C
Left Lateral Occipital Cortex; inferior division	Left Pallidum	4295	402	6.34365e-05	4.4202e-05	180	0.000157224	5.51065e-05	C	124	0.00020098	4.3232e-05	C
Left Temporal Occipital Fusiform Cortex	Left Cuneal Cortex	3477	403	6.33056e-05	4.66894e-05	772	4.4744e-05	4.68144e-05	C	393	0.000108636	4.78393e-05	C
Right Lateral Occipital Cortex; inferior division	Left Supramarginal Gyrus; posterior division	1099	404	6.32935e-05	4.67549e-05	587	5.96875e-05	4.69679e-05	C	285	0.000132186	4.57264e-05	C
Left Caudate	Left Subcallosal Cortex	3284	405	6.31971e-05	4.57719e-05	126	0.000178051	4.83735e-05	C	338	0.000119619	4.3867e-05	C
Right Precuneous Cortex	Left Hippocampus	1335	406	6.2976e-05	4.23971e-05	2427	-1.8793e-05	4.16542e-05	NP	1086	3.45863e-05	4.89587e-05
Left Heschl's Gyrus (includes H1 and H2)	Left Superior Temporal Gyrus; anterior division	4947	407	6.22985e-05	4.51035e-05	70	0.000215053	5.9006e-05	C	189	0.000167962	4.1734e-05	C
Right Occipital Fusiform Gyrus	Right Inferior Frontal Gyrus; pars opercularis	2681	408	6.22905e-05	4.87019e-05	370	9.7654e-05	5.59981e-05	C	238	0.000148057	5.45143e-05	C
Right Subcallosal Cortex	Right Inferior Frontal Gyrus; pars triangularis	3073	409	6.22437e-05	4.67065e-05	769	4.51011e-05	5.24783e-05	C	734	6.32137e-05	4.64081e-05	C
Left Frontal Orbital Cortex	Right Inferior Temporal Gyrus; temporooccipital part	1674	410	6.19187e-05	4.45728e-05	4847	-6.2442e-05	4.0399e-05	NP	934	4.44216e-05	4.80808e-05
Left Precuneous Cortex	Right Cingulate Gyrus; anterior division	250	411	6.18656e-05	4.98403e-05	1199	1.60145e-05	4.5192e-05	C	372	0.000112841	5.06151e-05	C
Left Putamen	Right Planum Polare	3782	412	6.18421e-05	4.69147e-05	698	4.93765e-05	3.43148e-05	C	317	0.000124394	5.46469e-05	C
Right Precuneous Cortex	Left Inferior Frontal Gyrus; pars triangularis	2565	413	6.17543e-05	5.11766e-05	1646	-9.18622e-07	4.17223e-05	NP	1570	9.0947e-06	5.08757e-05
Right Subcallosal Cortex	Left Parahippocampal Gyrus; posterior division	3391	414	6.17107e-05	4.41362e-05	850	3.91644e-05	5.29991e-05	C	633	7.31944e-05	5.22917e-05	C
Right Temporal Occipital Fusiform Cortex	Left Parahippocampal Gyrus; posterior division	3375	415	6.17006e-05	4.27128e-05	305	0.000114934	3.66381e-05	C	344	0.000119334	4.57724e-05	C
Left Insular Cortex	Right Parahippocampal Gyrus; posterior division	4042	416	6.13364e-05	5.90732e-05	177	0.000157583	6.43718e-05	C	407	0.000106687	5.61887e-05	C
Left Caudate	Right Supramarginal Gyrus; anterior division	1997	417	6.13201e-05	5.01862e-05	605	5.75205e-05	4.52989e-05	C	523	8.63576e-05	4.76821e-05	C
Right Middle Temporal Gyrus; posterior division	Left Frontal Operculum Cortex	4222	418	6.12469e-05	4.15458e-05	607	5.72768e-05	3.46529e-05	C	303	0.000127895	4.26481e-05	C
Right Heschl's Gyrus (includes H1 and H2)	Left Accumbens	5148	419	6.09719e-05	4.5514e-05	775	4.45829e-05	5.21083e-05	C	916	4.60887e-05	4.80119e-05	C
Right Angular Gyrus	Left Inferior Frontal Gyrus; pars opercularis	2046	420	6.07977e-05	4.67274e-05	498	7.39083e-05	4.78443e-05	C	636	7.30067e-05	4.10489e-05	C
Left Central Opercular Cortex	Left Superior Temporal Gyrus; anterior division	4902	421	6.07021e-05	4.4232e-05	52	0.000230096	4.93704e-05	C	397	0.000107751	4.30956e-05	C
Left Planum Temporale	Left Planum Polare	4175	422	6.06666e-05	4.20355e-05	372	9.63909e-05	5.39514e-05	C	741	6.25978e-05	4.49759e-05	C
Right Postcentral Gyrus	Left Middle Temporal Gyrus; posterior division	535	423	6.05886e-05	4.76798e-05	525	6.94331e-05	4.81736e-05	C	239	0.0001478	4.81385e-05	C
Left Cingulate Gyrus; posterior division	Right Occipital Fusiform Gyrus	1421	424	6.04572e-05	4.58242e-05	244	0.00013259	5.3209e-05	C	979	4.11208e-05	4.26118e-05	C
Left Subcallosal Cortex	Left Accumbens	5131	425	6.03662e-05	4.35859e-05	384	9.29127e-05	3.85265e-05	C	409	0.000106237	4.17303e-05	C
Right Occipital Fusiform Gyrus	Left Subcallosal Cortex	3293	426	6.00626e-05	5.17835e-05	831	4.00131e-05	4.86603e-05	C	255	0.000140618	4.85383e-05	C
Right Postcentral Gyrus	Right Temporal Fusiform Cortex; posterior division	2218	427	5.97602e-05	4.18267e-05	120	0.000181426	4.64972e-05	C	630	7.35992e-05	4.55253e-05	C
Right Subcallosal Cortex	Left Temporal Occipital Fusiform Cortex	2771	428	5.94798e-05	4.89333e-05	1205	1.56587e-05	4.83943e-05	C	354	0.000116901	4.44419e-05	C
Right Middle Temporal Gyrus; temporooccipital part	Left Superior Temporal Gyrus; posterior division	1263	429	5.93589e-05	4.67093e-05	2107	-1.22327e-05	4.55396e-05	NP	496	8.98895e-05	4.97119e-05
Right Paracingulate Gyrus	Right Subcallosal Cortex	2444	430	5.93341e-05	5.17923e-05	1086	2.30665e-05	4.60624e-05	C	795	5.70697e-05	5.60771e-05	C
Left Parietal Operculum Cortex	Left Subcallosal Cortex	3316	431	5.92588e-05	4.53835e-05	165	0.000160559	4.57957e-05	C	329	0.000121101	4.0166e-05	C
Right Superior Parietal Lobule	Left Superior Temporal Gyrus; posterior division	1251	432	5.90322e-05	5.59585e-05	216	0.000142816	6.78511e-05	C	906	4.65239e-05	5.2217e-05	C
Right Cingulate Gyrus; posterior division	Left Cingulate Gyrus; posterior division	927	433	5.88846e-05	5.00253e-05	150	0.000166734	4.87012e-05	C	376	0.000112389	5.1818e-05	C
Right Occipital Pole	Left Angular Gyrus	1607	434	5.88491e-05	4.63913e-05	1059	2.46328e-05	5.25535e-05	C	1271	2.36195e-05	4.13948e-05	C
Right Precuneous Cortex	Right Hippocampus	1779	435	5.88145e-05	5.2663e-05	1726	-3.04385e-06	4.84151e-05	NP	335	0.00012014	5.53084e-05
Left Middle Frontal Gyrus	Right Heschl's Gyrus (includes H1 and H2)	4761	436	5.86142e-05	5.25773e-05	609	5.71264e-05	4.81677e-05	C	622	7.44711e-05	5.11477e-05	C
Right Precentral Gyrus	Left Lingual Gyrus	355	437	5.86089e-05	4.59986e-05	3400	-3.42085e-05	3.96367e-05	NP	540	8.48471e-05	4.32141e-05
Right Postcentral Gyrus	Right Subcallosal Cortex	2422	438	5.86071e-05	4.00738e-05	648	5.3586e-05	3.69787e-05	C	611	7.57512e-05	3.98455e-05	C
Left Supramarginal Gyrus; anterior division	Left Inferior Frontal Gyrus; pars triangularis	2596	439	5.83452e-05	4.94466e-05	253	0.000129802	5.09345e-05	C	749	6.15059e-05	4.85145e-05	C
Right Angular Gyrus	Right Parahippocampal Gyrus; posterior division	4035	440	5.79175e-05	4.76184e-05	570	6.27555e-05	4.85205e-05	C	246	0.000144689	4.41826e-05	C
Right Lateral Occipital Cortex; inferior division	Right Inferior Temporal Gyrus; temporooccipital part	1671	441	5.77976e-05	4.55044e-05	442	8.33043e-05	4.27356e-05	C	591	7.92114e-05	4.72361e-05	C
Right Thalamus	Right Supramarginal Gyrus; posterior division	524	442	5.76932e-05	4.85512e-05	1281	1.20711e-05	4.42561e-05	C	561	8.2472e-05	4.73159e-05	C
Left Middle Frontal Gyrus	Right Planum Temporale	3836	443	5.76566e-05	5.34484e-05	764	4.53056e-05	4.73642e-05	C	615	7.53498e-05	5.23418e-05	C
Right Inferior Temporal Gyrus; posterior division	Right Inferior Frontal Gyrus; pars triangularis	3048	444	5.74017e-05	5.03257e-05	259	0.000128199	5.96665e-05	C	521	8.66399e-05	5.03854e-05	C
Right Precentral Gyrus	Left Inferior Frontal Gyrus; pars triangularis	2560	445	5.732e-05	5.312e-05	201	0.000147685	5.624e-05	C	385	0.000109966	5.12068e-05	C
Right Parietal Operculum Cortex	Left Pallidum	4357	446	5.722e-05	5.10167e-05	5211	-8.8821e-05	4.3778e-05	NP	1371	1.85614e-05	4.85847e-05
Right Superior Frontal Gyrus	Left Precuneous Cortex	181	447	5.70685e-05	4.56991e-05	1114	2.14951e-05	4.91201e-05	C	267	0.000136372	4.64801e-05	C
Left Cingulate Gyrus; posterior division	Right Temporal Fusiform Cortex; posterior division	2254	448	5.6969e-05	4.51866e-05	271	0.000125149	4.99828e-05	C	502	8.94522e-05	4.80983e-05	C
Left Middle Frontal Gyrus	Left Caudate	954	449	5.69248e-05	5.06438e-05	856	3.85889e-05	4.61442e-05	C	361	0.000114842	4.68276e-05	C
Right Central Opercular Cortex	Left Middle Temporal Gyrus; anterior division	3629	450	5.68176e-05	5.02857e-05	930	3.28224e-05	5.21093e-05	C	848	5.1205e-05	5.37191e-05	C
Left Precentral Gyrus	Left Superior Temporal Gyrus; posterior division	1230	451	5.66647e-05	5.7797e-05	513	7.19289e-05	6.67218e-05	C	482	9.22007e-05	5.70155e-05	C
Left Planum Temporale	Left Superior Temporal Gyrus; anterior division	4931	452	5.66227e-05	4.52539e-05	69	0.000215839	5.44065e-05	C	527	8.59999e-05	4.13096e-05	C
Left Middle Frontal Gyrus	Left Frontal Orbital Cortex	218	453	5.65141e-05	5.26589e-05	827	4.01355e-05	5.05248e-05	C	221	0.000153913	4.95315e-05	C
Right Hippocampus	Right Planum Polare	3801	454	5.62897e-05	5.40704e-05	1651	-1.06588e-06	5.17057e-06	NP	900	4.68989e-05	5.59306e-05
Right Superior Frontal Gyrus	Right Middle Temporal Gyrus; anterior division	3496	455	5.6229e-05	5.10242e-05	615	5.64559e-05	5.07395e-05	C	806	5.58538e-05	4.89321e-05	C
Left Lateral Occipital Cortex; inferior division	Left Frontal Operculum Cortex	4203	456	5.61071e-05	4.2606e-05	307	0.000114088	5.53682e-05	C	342	0.000119437	4.31298e-05	C
Right Cingulate Gyrus; posterior division	Left Lingual Gyrus	375	457	5.58304e-05	4.70892e-05	167	0.000159933	4.97418e-05	C	334	0.000120305	4.60861e-05	C
Left Superior Temporal Gyrus; posterior division	Left Central Opercular Cortex	1325	458	5.57961e-05	4.02702e-05	373	9.5883e-05	3.92684e-05	C	511	8.81751e-05	3.84637e-05	C
Right Middle Frontal Gyrus	Left Caudate	959	459	5.52954e-05	4.94064e-05	1662	-1.38787e-06	5.14596e-05	NP	895	4.72026e-05	5.3017e-05
Right Angular Gyrus	Left Putamen	850	460	5.52563e-05	4.76616e-05	191	0.000151296	5.28044e-05	C	256	0.000139561	4.59599e-05	C
Right Middle Temporal Gyrus; posterior division	Right Parahippocampal Gyrus; posterior division	4041	461	5.52029e-05	4.09608e-05	444	8.30601e-05	5.81282e-05	C	518	8.72197e-05	4.36993e-05	C
Right Frontal Pole	Left Lateral Occipital Cortex; superior division	1	462	5.51469e-05	5.4509e-05	4949	-6.68693e-05	4.94602e-05	NP	306	0.000127173	4.74522e-05
Right Insular Cortex	Right Inferior Temporal Gyrus; posterior division	1024	463	5.50571e-05	4.85146e-05	805	4.19664e-05	5.91724e-05	C	666	6.96441e-05	5.33255e-05	C
Left Subcallosal Cortex	Left Planum Polare	4176	464	5.49364e-05	4.65093e-05	204	0.000146482	4.49471e-05	C	375	0.000112626	4.60019e-05	C
Right Subcallosal Cortex	Right Inferior Frontal Gyrus; pars opercularis	2698	465	5.47658e-05	4.90175e-05	551	6.56141e-05	5.24378e-05	C	188	0.000168655	5.03329e-05	C
Right Thalamus	Right Superior Temporal Gyrus; anterior division	4684	466	5.45063e-05	5.81216e-05	1135	1.96891e-05	5.39697e-05	C	1064	3.59599e-05	5.88952e-05	C
Left Insular Cortex	Left Putamen	857	467	5.44333e-05	4.31611e-05	697	4.94783e-05	2.6249e-05	C	451	9.7714e-05	5.01489e-05	C
Left Lateral Occipital Cortex; inferior division	Left Angular Gyrus	1613	468	5.43501e-05	4.6019e-05	564	6.31242e-05	5.40737e-05	C	835	5.24555e-05	4.6339e-05	C
Right Inferior Temporal Gyrus; temporooccipital part	Right Frontal Operculum Cortex	4523	469	5.42516e-05	5.18301e-05	2775	-2.48908e-05	4.91196e-05	NP	2318	-1.27501e-05	4.94344e-05	NP
Left Supramarginal Gyrus; anterior division	Left Accumbens	5090	470	5.41279e-05	3.92946e-05	1284	1.19781e-05	3.67325e-05	C	755	6.0843e-05	4.16544e-05	C
Left Occipital Pole	Right Supracalcarine Cortex	4964	471	5.40966e-05	4.89015e-05	627	5.52384e-05	5.0192e-05	C	231	0.000151168	4.89752e-05	C
Right Intracalcarine Cortex	Left Intracalcarine Cortex	2550	472	5.39029e-05	4.4062e-05	553	6.54427e-05	4.4484e-05	C	575	8.12147e-05	4.36573e-05	C
Right Central Opercular Cortex	Right Parahippocampal Gyrus; posterior division	4064	473	5.38784e-05	3.87349e-05	1052	2.50698e-05	3.32896e-05	C	474	9.32763e-05	3.71472e-05	C
Left Precentral Gyrus	Left Supramarginal Gyrus; posterior division	1086	474	5.38079e-05	5.12699e-05	1539	2.53653e-06	4.43132e-06	C	614	7.54185e-05	5.1906e-05	C
Right Superior Frontal Gyrus	Left Supracalcarine Cortex	5161	475	5.37816e-05	4.22848e-05	258	0.000128486	4.60794e-05	C	351	0.000117523	4.11032e-05	C
Left Lateral Occipital Cortex; inferior division	Left Superior Parietal Lobule	482	476	5.35272e-05	4.28625e-05	1272	1.24577e-05	4.64202e-05		1907	-2.82695e-06	4.53471e-06	NP
Right Cingulate Gyrus; posterior division	Right Intracalcarine Cortex	2104	477	5.35252e-05	3.92649e-05	629	5.47415e-05	5.14865e-05	C	643	7.20026e-05	3.97285e-05	C
Left Juxtapositional Lobule Cortex (formerly Supplementary Motor Cortex)	Left Superior Temporal Gyrus; anterior division	4928	478	5.32648e-05	4.39391e-05	3478	-3.5443e-05	4.33667e-05	NP	600	7.77525e-05	4.17247e-05
Right Postcentral Gyrus	Left Middle Temporal Gyrus; temporooccipital part	1837	479	5.32463e-05	4.77028e-05	449	8.23909e-05	5.25626e-05	C	691	6.71189e-05	4.40916e-05	C
Right Frontal Orbital Cortex	Left Planum Temporale	3185	480	5.31777e-05	4.07671e-05	418	8.75381e-05	4.36006e-05	C	658	7.03582e-05	4.00167e-05	C
Right Temporal Pole	Left Superior Temporal Gyrus; anterior division	4866	481	5.26086e-05	4.73406e-05	515	7.13778e-05	5.02747e-05	C	391	0.000108734	4.89614e-05	C
Left Frontal Pole	Right Supracalcarine Cortex	4951	482	5.25438e-05	5.50548e-05	1286	1.18025e-05	5.09145e-05	C	353	0.000117158	5.21242e-05	C
Right Inferior Frontal Gyrus; pars opercularis	Right Frontal Operculum Cortex	4538	483	5.24302e-05	4.80126e-05	737	4.74037e-05	4.92205e-05	C	500	8.96134e-05	5.10588e-05	C
Left Frontal Pole	Left Occipital Pole	92	484	5.24063e-05	5.47685e-05	325	0.000109227	5.85207e-05	C	588	7.93669e-05	5.23015e-05	C
Left Caudate	Right Inferior Temporal Gyrus; posterior division	1034	485	5.19274e-05	4.3157e-05	350	0.000102609	5.58846e-05	C	725	6.37519e-05	4.61346e-05	C
Left Frontal Pole	Left Parahippocampal Gyrus; posterior division	3322	486	5.19252e-05	4.9218e-05	208	0.000145389	4.55803e-05	C	248	0.000143953	4.45632e-05	C
Left Lingual Gyrus	Right Inferior Temporal Gyrus; temporooccipital part	1680	487	5.18689e-05	4.37903e-05	600	5.80806e-05	5.01417e-05	C	1017	3.86562e-05	4.40068e-05	C
Right Middle Frontal Gyrus	Left Central Opercular Cortex	1288	488	5.17986e-05	3.76007e-05	756	4.61315e-05	4.24623e-05	C	402	0.000106979	4.09917e-05	C
Right Superior Parietal Lobule	Left Central Opercular Cortex	1301	489	5.15437e-05	3.17069e-05	1062	2.45772e-05	2.77784e-05	C	766	5.99189e-05	3.32434e-05	C
Left Caudate	Right Caudate	1079	490	5.15436e-05	4.72703e-05	256	0.000128591	5.15444e-05	C	651	7.12156e-05	4.55049e-05	C
Right Cingulate Gyrus; anterior division	Right Inferior Temporal Gyrus; posterior division	1012	491	5.12396e-05	5.19252e-05	87	0.000203578	5.45426e-05	C	400	0.000107548	5.12432e-05	C
Right Thalamus	Left Angular Gyrus	1624	492	5.11911e-05	4.77873e-05	873	3.70357e-05	4.08328e-05	C	550	8.3922e-05	4.86043e-05	C
Right Thalamus	Right Supracalcarine Cortex	4978	493	5.09291e-05	4.98634e-05	1213	1.53062e-05	4.26495e-05	C	371	0.000113298	5.19009e-05	C
Right Cingulate Gyrus; posterior division	Right Supramarginal Gyrus; anterior division	1977	494	5.08618e-05	4.80583e-05	1328	9.97512e-06	4.25339e-05	C	1397	1.70634e-05	5.40881e-05	C
Left Superior Frontal Gyrus	Right Supracalcarine Cortex	4962	495	5.08023e-05	4.01683e-05	1030	2.66252e-05	3.5042e-05	C	631	7.34152e-05	3.78079e-05	C
Left Temporal Fusiform Cortex; posterior division	Left Accumbens	5099	496	5.06503e-05	3.88696e-05	3068	-2.93165e-05	3.83642e-05	NP	1452	1.48605e-05	3.90993e-05
Left Superior Frontal Gyrus	Right Cingulate Gyrus; posterior division	288	497	5.04201e-05	4.30556e-05	941	3.17819e-05	4.97031e-05	C	560	8.25181e-05	3.64165e-05	C
Right Lateral Occipital Cortex; superior division	Left Cingulate Gyrus; posterior division	906	498	5.02744e-05	3.7412e-05	4038	-4.37542e-05	3.45393e-05	NP	650	7.12174e-05	3.79851e-05
Right Middle Temporal Gyrus; anterior division	Left Supracalcarine Cortex	5235	499	5.0184e-05	4.35582e-05	2330	-1.69032e-05	3.67099e-05	NP	1240	2.56993e-05	4.16175e-05
Left Superior Frontal Gyrus	Right Superior Temporal Gyrus; anterior division	4668	500	5.00549e-05	4.65832e-05	1757	-3.98658e-06	2.95682e-06	NP	1153	3.06455e-05	4.59675e-05
Left Lateral Occipital Cortex; inferior division	Right Superior Temporal Gyrus; anterior division	4673	501	5.00469e-05	4.53692e-05	1237	1.37339e-05	5.39194e-05	C	981	4.0828e-05	4.97212e-05	C
Right Cuneal Cortex	Left Superior Temporal Gyrus; anterior division	4920	502	4.99718e-05	4.79573e-05	821	4.09325e-05	4.16992e-05	C	576	8.09132e-05	4.55348e-05	C
Right Postcentral Gyrus	Right Inferior Temporal Gyrus; temporooccipital part	1660	503	4.99269e-05	4.28565e-05	194	0.000149733	5.50371e-05	C	281	0.000133511	4.2238e-05	C
Left Middle Temporal Gyrus; anterior division	Right Parahippocampal Gyrus; posterior division	4090	504	4.97869e-05	4.03676e-05	1115	2.14561e-05	4.50027e-05	C	546	8.42373e-05	4.11268e-05	C
Left Insular Cortex	Right Putamen	898	505	4.97755e-05	3.35672e-05	674	5.11296e-05	3.25705e-05	C	781	5.8559e-05	3.67939e-05	C
Left Hippocampus	Right Planum Temporale	3880	506	4.97496e-05	4.58373e-05	406	8.95935e-05	5.18446e-05	C	495	9.00061e-05	4.38636e-05	C
Right Angular Gyrus	Left Angular Gyrus	1626	507	4.966e-05	4.91863e-05	2018	-1.03646e-05	5.51079e-05	NP	401	0.00010714	4.45994e-05
Right Lateral Occipital Cortex; superior division	Left Frontal Operculum Cortex	4189	508	4.91972e-05	4.80693e-05	183	0.000155284	5.96495e-05	C	323	0.000123705	4.47169e-05	C
Left Frontal Pole	Left Caudate	947	509	4.90503e-05	5.04155e-05	1433	6.22358e-06	4.12433e-05	C	373	0.000112728	4.65786e-05	C
Left Cingulate Gyrus; posterior division	Right Temporal Occipital Fusiform Cortex	1474	510	4.89603e-05	4.44125e-05	397	9.0863e-05	4.54914e-05	C	1074	3.50935e-05	4.52902e-05	C
Left Parahippocampal Gyrus; posterior division	Left Frontal Operculum Cortex	4268	511	4.87787e-05	4.46529e-05	139	0.000173415	5.92667e-05	C	635	7.30598e-05	4.61181e-05	C
Right Occipital Pole	Right Amygdala	3927	512	4.85152e-05	4.22495e-05	785	4.35326e-05	5.6887e-05	C	548	8.41159e-05	4.30205e-05	C
Left Inferior Frontal Gyrus; pars triangularis	Left Pallidum	4350	513	4.85016e-05	4.07547e-05	1285	1.19008e-05	4.62975e-05		3034	-2.65113e-05	4.13338e-05	NP
Left Occipital Pole	Right Planum Polare	3755	514	4.84117e-05	4.84266e-05	718	4.82768e-05	6.50196e-05	C	686	6.75509e-05	5.20482e-05	C
Left Cingulate Gyrus; anterior division	Right Cuneal Cortex	2402	515	4.82952e-05	4.81238e-05	292	0.000118697	5.50505e-05	C	711	6.5792e-05	5.2508e-05	C
Right Temporal Pole	Right Middle Temporal Gyrus; anterior division	3501	516	4.81781e-05	4.41504e-05	391	9.15357e-05	5.15417e-05	C	378	0.000111992	4.84476e-05	C
Right Planum Polare	Right Pallidum	4458	517	4.81022e-05	4.49377e-05	2378	-1.76689e-05	5.39621e-05	NP	1892	-2.38169e-06	4.28662e-06	NP
Right Occipital Pole	Right Inferior Frontal Gyrus; pars opercularis	2639	518	4.80326e-05	4.51591e-05	1287	1.18004e-05	4.59972e-05	C	327	0.000122041	5.07522e-05	C
Left Middle Temporal Gyrus; posterior division	Left Supramarginal Gyrus; posterior division	1114	519	4.79295e-05	5.18537e-05	314	0.000111613	5.01835e-05	C	715	6.52846e-05	4.45717e-05	C
Right Temporal Pole	Left Cingulate Gyrus; anterior division	1555	520	4.78811e-05	4.46815e-05	1938	-8.69889e-06	4.07286e-05	NP	442	9.97884e-05	4.62825e-05
Left Lingual Gyrus	Left Planum Polare	4122	521	4.78136e-05	4.83236e-05	855	3.85944e-05	4.58842e-05	C	355	0.000116848	4.56692e-05	C
Left Supramarginal Gyrus; anterior division	Right Heschl's Gyrus (includes H1 and H2)	4793	522	4.72755e-05	4.85829e-05	857	3.83854e-05	5.0406e-05	C	1011	3.8918e-05	5.0571e-05	C
Left Lateral Occipital Cortex; superior division	Right Juxtapositional Lobule Cortex (formerly Supplementary Motor Cortex)	1893	523	4.70775e-05	4.23253e-05	1685	-1.98432e-06	3.38707e-06	NP	509	8.82918e-05	3.80452e-05
Right Middle Temporal Gyrus; temporooccipital part	Left Inferior Frontal Gyrus; pars triangularis	2594	524	4.70214e-05	4.10729e-05	1021	2.707e-05	3.92706e-05	C	743	6.25522e-05	3.85511e-05	C
Left Middle Temporal Gyrus; temporooccipital part	Right Parahippocampal Gyrus; posterior division	4066	525	4.69851e-05	4.55917e-05	233	0.000134531	5.87317e-05	C	644	7.18531e-05	5.10495e-05	C
Left Inferior Temporal Gyrus; posterior division	Left Central Opercular Cortex	1314	526	4.69551e-05	3.83458e-05	642	5.36908e-05	3.73286e-05	C	616	7.51912e-05	3.62935e-05	C
Left Lateral Occipital Cortex; inferior division	Left Middle Temporal Gyrus; posterior division	545	527	4.68464e-05	4.70125e-05	1016	2.75757e-05	4.92186e-05		1833	-2.87123e-07	4.67244e-07	NP
Left Superior Frontal Gyrus	Right Central Opercular Cortex	1723	528	4.66934e-05	4.46767e-05	2108	-1.22584e-05	3.68022e-05	NP	1667	5.08326e-06	5.09926e-05	NP
Left Intracalcarine Cortex	Left Cuneal Cortex	3474	529	4.6625e-05	4.23645e-05	958	3.09254e-05	4.67475e-05	C	805	5.60079e-05	4.66884e-05	C
Left Angular Gyrus	Right Parahippocampal Gyrus; posterior division	4062	530	4.65184e-05	3.97685e-05	3076	-2.94793e-05	4.0156e-05	NP	930	4.50548e-05	4.09378e-05
Right Frontal Pole	Left Inferior Frontal Gyrus; pars opercularis	2016	531	4.63872e-05	4.4395e-05	743	4.68639e-05	3.96273e-05	C	389	0.000108945	4.62266e-05	C
Right Central Opercular Cortex	Right Amygdala	3975	532	4.63328e-05	3.92741e-05	1267	1.25838e-05	3.07266e-05	C	489	9.07357e-05	3.83929e-05	C
Left Precentral Gyrus	Left Middle Frontal Gyrus	33	533	4.6322e-05	3.94048e-05	992	2.90315e-05	3.52239e-05	C	419	0.000103905	4.22816e-05	C
Left Middle Frontal Gyrus	Right Central Opercular Cortex	1719	534	4.63075e-05	5.15156e-05	794	4.26343e-05	4.92924e-05	C	866	5.0188e-05	4.54951e-05	C
Left Superior Frontal Gyrus	Left Superior Temporal Gyrus; anterior division	4863	535	4.62576e-05	4.02792e-05	1837	-6.279e-06	4.193e-05	NP	578	8.08152e-05	3.82012e-05
Right Paracingulate Gyrus	Left Caudate	975	536	4.61758e-05	3.70933e-05	1072	2.38523e-05	3.9754e-05	C	1270	2.3669e-05	3.8182e-05	C
Left Supramarginal Gyrus; anterior division	Left Superior Temporal Gyrus; posterior division	1265	537	4.57123e-05	5.10445e-05	335	0.00010573	5.35112e-05	C	417	0.000104787	4.34744e-05	C
Right Precentral Gyrus	Left Supramarginal Gyrus; anterior division	784	538	4.55994e-05	4.57325e-05	4310	-4.90497e-05	3.33501e-05	NP	664	6.96923e-05	4.77777e-05
[truncated: 1,038 more rows]
